# Supplementary material for: Patterns and functional consequences of antibody speciation in maternal-fetal transfer of coronavirus-specific humoral immunity
Source: PLoS Pathog. 2025 Aug 6;21(8):e1013408. doi: 10.1371/journal.ppat.1013408 (PMC12349702; doi:10.1371/journal.ppat.1013408)
Supplement: S1 Table — Dash indicates not applicable or not available, and IQR indicates interquartile range. (XLSX) [file ppat.1013408.s012.xlsx]

## Sheet: Sheet1
Characteristic	Pregnant Convalescent	Pregnant	Naïve controls
		Vaccinated
	n=38	n=50	n=37
Median age (IQR), years	31	32	39
	(27-35)	(29-35)	(28-50)
Sex (n, %)
Female	38 (100%)	50 (100%)	22 (58%)
Male	0 (0%)	0 (0%)	16 (42%)
Median days since PCR+ or symptom onset (IQR)	49 (22-78)	-	-
Pregnancy complications	Diabetes (12)	Diabetes (2)	-
	Hypertension (2)	Hypertension (1)
	Preeclampsia (2)
	Severe COVID (5)
Median days since second vaccine dose (IQR)	-	20 (12-29)	-
Location	Belgium	Israel	US
IRB	CHU St. Pierre	Hadassah Medical Center	BioIVT clinical sites
Collection period	June 2020 – Dec 2020	Feb 2021	Oct 2020
Symptoms or positive test	March 2020 – November 2020	-	-
Predominant strain	Wuhan	-	-
Days from 1st vaccine dose to delivery (cord blood sample collection) (IQR)	-	40.5 (32-50)	-
Days from infection to delivery (cord blood sample collection) (IQR)	42 (27-78)	-	-
Gestational age at birth (IQR), weeks	39.5 (38.5-40.4)	39.7 (38.7-40.6)	-
Weight at birth (IQR), kg	3.33 (3.05-3.52)	3.52 (3.10-3.71)	-
Fetal sex (n, %)
Female	20 (53%)	22 (45%)	-
Male	18 (47%)	27 (55%)	-
