# Supplementary material for: Patterns and functional consequences of antibody speciation in maternal-fetal transfer of coronavirus-specific humoral immunity
Source: PLoS Pathog. 2025 Aug 6;21(8):e1013408. doi: 10.1371/journal.ppat.1013408 (PMC12349702; doi:10.1371/journal.ppat.1013408)
Supplement: S2 Table — (XLSX) [file ppat.1013408.s013.xlsx]

## Sheet: Sheet1
Antigen	Source	Details
SARS-CoV-2 S	Acro Biosystems	HEK293, stabilized, no furin cleavage site, T4 trimerization motif
	SPN-C82E9
SARS CoV-2 RBD	BEI Resources	HEK293F
	NR-52366
SARS-CoV-2 S Alpha	Sino Biological	Insect cells
(B.1.1.7)	40589-V08B6
SARS-CoV-2 S Beta	Sino Biological	Insect cells
(B.1.351)	40589-V08B7
SARS-CoV-2 S Gamma	Sino Biological	Insect cells
(P.1)	40589-V08B8
SARS-CoV-2 S Delta	Sino Biological	HEK293, no furin cleavage site, T4 fibritin motif
(B.1.617.2)	40589-V08B12
SARS-CoV-2 S Omicron	Sino Biological	HEK293, no furin cleavage site, T4 fibritin motif
(B.1.1.529)	40589-V08H26
SARS-CoV-2 RBD Alpha	Sino Biological	HEK293
(B.1.1.7)	40592-V08H82
SARS-CoV-2 RBD Beta	Sino Biological	HEK293
(B.1.351)	40592-V08H4
SARS-CoV-2 RBD Gamma (P.1)	Sino Biological	HEK293
	40592-V08H86
SARS-CoV-2 RBD Delta	Sino Biological	HEK293
(B.1.617.2)	40592-V49H-B
SARS-CoV-2 RBD Omicron (B.1.1.529)	Sino Biological	HEK293
	40592-V08H121
SARS-CoV S	Sino Biological	Insect cells
	40634-V08B
MERS S	Sino Biological	Insect cells
	40069-V08B-B
OC43 S	Sino Biological	Insect cells
	40607-V08B
OC43 S-2P	Butler et al., 2021	HEK293F, stabilized
OC43 S2	Sino Biological	Insect cells
	40069-V08B
229E S	Sino Biological	Insect cells
	40605-V08B
229E S1	Sino Biological	HEK293
	40601-V08H
HKU1 S	Sino Biological	Insect cells
	40606-V08B
HKU1 S1	Sino Biological	HEK293
	40602-V08H
NL63 S	Sino Biological	Insect cells
	40606-V08B
NL63 S1	Sino Biological	HEK293
	40604-V08H
Fc Detection	Source	Serum dilution(s)
a- IgG	Southern Biotech 2048-09	(1:2500) 1:5000
a-IgG1	Southern Biotech 9054-09	1:1000
a-IgG2	Southern Biotech 9070-09	1:250
a-IgG3	Southern Biotech 9210-09	1:250
a-IgG4	Southern Biotech 9200-09	1:250
a-IgA	Southern Biotech 2050-09	1:250
a-IgM	Southern Biotech 9020-09	1:250
FcγR2aR131	Boesch, et. al, 2014	1:5000
FcγR2b	Boesch, et al., 2014	1:5000
FcγR3aV158	Boesch, et al., 2014	1:5000
FcγR3bNA2	Boesch, et al., 2014	1:5000
FcaR	Butler et al., 2021	1:250
C1q	Sigma Aldrich C1740	1:250
