# Supplementary material for: Patterns and functional consequences of antibody speciation in maternal-fetal transfer of coronavirus-specific humoral immunity
Source: PLoS Pathog. 2025 Aug 6;21(8):e1013408. doi: 10.1371/journal.ppat.1013408 (PMC12349702; doi:10.1371/journal.ppat.1013408)
Supplement: S1 Data — (XLSX) [file ppat.1013408.s014.xlsx]

## Sheet: Figure 1
	Figure 1A						Figure 1B								Figure 1C
	UMAP Coordinate 1	UMAP Coordinate 2						Log10 fc	Log10 p-val			Log10 fc	Log10 p-val		IgM
		Maternal Vaccinated	Cord Vaccinated	Maternal Infected	Cord Infected		S	-0.46562	3.44491		S	-0.69482	0.674469		S	S	S	S		Alpha	Alpha	Alpha	Alpha		Beta	Beta	Beta	Beta		Gamma	Gamma	Gamma	Gamma		Delta	Delta	Delta	Delta		Omicron	Omicron	Omicron	Omicron		Pertussis	Pertussis	Pertussis	Pertussis	Pertussis
	12.2783	10.2214					Alpha	-0.19869	1.11245		Alpha	-0.47801	0.754786		946	170	3144	107	257.5	1159	179	4635	150	337.5	238	149	3841	466	176	1203	382.5	5941.5	159.5	1614	1057	80	1350	794	258	1443	119	6973	401	616	438	166	395	134	307
	13.0502	9.0811					Beta	-0.39484	3.57401		Beta	-0.94327	5.53219		1369	113	1115	118	161	2276.5	171	958	141	528.5	1716	39	985	723	148.5	3093	178	1267.5	157	455.5	895	99	1857	298	526	1179	107	3101	596	791.5	515	155	227	145	291.5
	14.068	8.51842					Gamma	-0.35474	2.98958		Gamma	-0.65201	0.647914		601	80	3000.5	102	370	1169.5	160	5224	132.5	564.5	222	58	1767	830	1438	1580	159.5	7865.5	146	1695	569	57	2952	199	941	806	94	764	113	320.5	361	162	344.5	152	319
	12.851	9.0991					Delta	-0.52072	4.72508		Delta	-0.94752	5.35295		499	113	4397.5	129	118	1401	156.5	1393	168	308.5	700	86	2540	894	151	1588	185	6696.5	148	647	1109	73	5611	761	550	257	110	3002	459	817.5	521	142.5	312	161.5	189.5
	15.1168	8.13523					Omicron	-0.49256	4.00618		Omicron	-0.61163	19.0478		517.5	138	9994	112.5	485	1286	150	7895	149	733	634	123	8253	585	553	976	187.5	4981	169.5	583	983	120	6976	690	652	407	51	6158	471	949	267	137.5	360.5	181	246.5
	12.7291	10.4378					RBD	-0.66348	2.76085		RBD	-0.35732	0.816537		2099	167	1213.5	109	131	4147	346.5	1852	139.5	272	1316	130	1680	977	153	4125	319	1811	156	509	773	70	1439	218	267	1768	61	2577	179	744	378.5	189	236	131	374
	12.7467	9.21973					Alpha	-0.59244	3.48546		Alpha	-0.3862	1.0598		609	261.5	426	136	304.5	1038	424	571	190.5	851	848	138	894	151	172.5	1187.5	328	947	257	3169	1154	117	713	563	349	923	83	461	326	225	289	141	228	151.5	475
	12.8226	10.2357					Beta	-0.29144	0.808966		Beta	-0.02135	0.25457		689.5	114	1064	109	226	2073.5	116.5	1484.5	127	414	440	149	4357	101	362	1442	143	1894.5	152	4169.5	1531	129	644	154	424.5	1625	128	2957	171	251	323	169	268	146	4149
	13.1519	10.4904					Gamma	-0.41471	1.66538		Gamma	-0.22126	3.59033		2705	109	10975	162	143	3535	132.5	12247	162	364	3634	104	9113	784	118.5	1232.5	153.5	14471	307.5	1255	2325	68	13894	868	281	2637	129	5585	180	924	515	161.5	665	154	498
	12.473	10.3787					Delta	-0.47532	1.47112		Delta	-0.23663	0.798998		2339	103	864	118.5	150	2970	129	3707	148.5	518	2273	145	146	567	163	2763.5	157	2523	243.5	3812	2096	56	1578	933	422	2165	113	271	608	615	639	150.5	933	162	258
	13.0553	9.08839					Omicron	-0.81955	4.94715		Omicron	-1.35804	6.78081		939	100	6838	181.5	168.5	1241	166	6264	192	294	836	125	5388	956	122	1739	177	8560	346	797	1006	95	5527	336	548.5	671	141	4830	283	544	342	142	649	180	400
	13.0771	10.2014					gB	0.078931	0.373538		gB	-0.40544	0.666942		1627	97.5	2143.5	118	357	5372	140	2206	135.5	1073	2106	131	1517	659	510	1787	161	4147	197	1284.5	1252	52	2993	265	423	1799	101	2282	265	851	414.5	137	387.5	192	277
	12.8313	10.0432					Pertussis	-0.06448	0.468521		Pertussis	-0.07343	0.78475		4006	118	1585	1327.5	213	2093	204.5	2069.5	2434	191.5	3764	47	2357	5264	140	2054	170	2630	1382	516	3130	135	1396	1437	545	4489	74	6175	588	102	826.5	191	638	974	368.5
	12.7622	10.7679					Tetanus	-0.1065	0.51521		Tetanus	-0.60768	0.597757		4796.5	101.5	7751.5	107.5	222	3861	144.5	7911	139	261.5	3984	134	7908	598	121.5	4596	163	21288	141	968	3232	48	8673	447	330	4180	120	5861	437	388	854	156	666	155	262
	12.5258	10.028					S	-0.06565	0.284022		S	-0.20479	0.455049		790	75	397	169	151	1978	155	1113.5	149	227	391	70	375	963	154	1432	151	1139	199	1304.5	1240	64	512	142	971	1686	51	493	494	950	576	174.5	259.5	176	439
	13.1007	9.08733					Alpha	-0.09876	0.516876		Alpha	-0.16516	0.478002		1041.5	108	3418	115	247.5	2995	188	2657	129	285	1303	57	2661	219	130	2418	149.5	5617.5	135	1328	1642	108	2854	405	576	1334	121	3747	608	214	464	155.5	612	175	246
	12.4537	10.4583					Beta	-0.02678	0.108648		Beta	-0.43132	2.96274		1869.5	83	3308	127.5	462	2517	123	3874	184	596	2016	93	2972	847	573	3015	137	4586	112	1023	1939	110	3407	886	815	1442	76	3593	102	563	728	163	293	157	267
	14.9018	8.44958					Gamma	0.039941	0.137055		Gamma	-0.08159	0.37356		479	97	3471	137	154	1201.5	152	2989	165	279.5	464	76	2221	420	145	1140	145.5	3455	184	1437	850	86	1969	974	437	707	39	6003	502	162	288	146	1458	182	483.5
	12.5113	9.87486					Delta	-0.26634	2.2604		Delta	-0.28013	2.48987		1348	105	1558.5	147	214	3145	127.5	4216	137.5	479	1446	141	7184	483	1022	3187	152	4514.5	197	2092	1442	130	1646	326	491	1050	76	2129	467	342	351.5	159	421	153	330
	12.5639	9.79979					Omicron	-0.00574	0.016917		Omicron	-0.46913	3.28951		669	93.5	6643.5	119	213.5	1024	136	7618	184	673	541	55	5543	997	296.5	719	149	5332	168	3853	836	99	7799	695	205	391	130	5944	450	863	333	162.5	560	135	386
	13.2373	10.4757					RBD	-0.211	0.624665		RBD	-0.0138	0.191688		3019	85	14248	118.5	120	4197.5	140	6996	154	173	2612	113	2467	360	114	3622	158.5	10939.5	173.5	372.5	3746	78	13925	430	397	2291	74	11946	466	710	613.5	160.5	465	135	631
	15.6001	9.18372					Alpha	-0.22176	0.736898		Alpha	-0.01932	0.139787		16427	111	2443	172	170	38998	157	2663	233	190	12516	81	3649	332	112	14798	145.5	2472	207	544.5	11267	147	2870	840	595	11657	150	6077	453	492	472.5	172	554.5	167	608
	14.418	9.39058					Beta	-0.04097	0.093528		Beta	-0.00332	0.050544		1403.5	125	26541.5	15746	954	2310.5	154.5	21839	10067	3972	1852	101	18327	5140	1341.5	2525	197	22963	21472	6296.5	1156	62	22488	6580	869	1267	73	23351	675	848	929	167	2720	560	239
	12.409	9.67041					Gamma	-0.03567	0.089015		Gamma	-0.03196	0.490441		412	96	1547	128	205	894	117.5	1794	148	441	503	122	5929	802	136	1090.5	117.5	1805.5	155	1801.5	609	136	2877	879	944.5	281	146	3545	219	323	277	162.5	510.5	157	272.5
	12.3642	10.3348					Delta	0.068986	0.308818		Delta	0.009466	0.163987		746.5	135	31691.5	103	144	1916	142	8003	140	434	292	144	18269	490	208.5	1667	175	6416	169	1127	1213	90	27938	726	574	711	89	31711	216	764	570	165	809.5	143	439
	12.7827	9.45479					Omicron	-0.21838	0.588178		Omicron	-0.45174	3.42838		1011	126	14297	120	155	3837	130	14665	141	233	1326	61	12592	735	178	3606	144.5	22275	151	730	735	77	15388	857	106	1939	45	13691	428	637.5	392	167.5	942.5	161	358.5
	0.723083	2.22336					gB	0.062659	0.147212		gB	-0.10777	0.831099		102	96	5738	102.5	201	143.5	150	4916	147	440	169	126	7785	313	163	177	142.5	3127	160.5	2178	269	122	5483	745	713	468	57	6161	211	159	168	155.5	772	141.5	674
	12.7493	10.2847					Pertussis	-0.11039	0.730417		Pertussis	-0.10837	0.574941		1492.5	123	6920	85.5	845	2558	141	4375	144	1107	1659	145	1537	513	1570	2180	154	5572	161	1271	1350	78	5421	905	666	1842	64	2170	408	761	407	161	740	151.5	250.5
	13.2587	8.88685					Tetanus	-0.18984	0.786267		Tetanus	-0.10875	0.614426		1586	99	4869	102	185.5	1989	149	6081	136	241	2120	139	3811	675	148	2224	128	10642	145	866	1898	38	4698	104	699.5	1418	99	1127	658	817.5	368.5	136	578	154	338
	12.4393	10.1752					S	0.377753	2.84647		S	0.482875	2.83706		910	101.5	1685.5	113.5	162	1888.5	170	4435	145	247	943	70	915	373	179	1528	179.5	4697	135	2179.5	968	83	2203	191	868	645	146	1492	112	940	480	163	379	151.5	417
	13.3134	8.8613					Alpha	0.265677	1.33177		Alpha	0.385488	1.79427		1280	87	18375	99	201	3907.5	139	21105	115	324	742	90	13475	379	139	3331	162	28010	144	661	1068	47	14835	782	172	1177	146	15681	204	411	884	178	1666	152	308.5
	12.872	10.6821					Beta	0.468452	6.35328		Beta	0.692639	5.90748		2682	104	1852	105.5	242.5	2987	179	3379	171	2401	2554	129	581	890	192	3156.5	182	3739	161	4019.5	2318	46	3212	977	823	2487	113	2281	536	922	591	183	2287	160	317
	13.1655	9.99613					Gamma	0.513145	4.34171		Gamma	0.561625	3.89942		1497	143	2425.5	118	3909	2607	176	2578	132	4660	1117	47	2024	999	5473	2907	246	2103	113.5	2075	1651	55	595	886	709	1322	71	1535	506	224	386	190	819	148	282
	13.0194	9.22517					Delta	0.393668	3.28958		Delta	0.467783	3.09698		1027	135	10229	133	507	2477	167.5	17083.5	167	559	1217	67	5597	178	1105.5	1817	157	10661	177.5	2415	1588	137	11733	969	757	1712	118	11553	208	959	707.5	161	730.5	158.5	688
	12.8675	10.6715					Omicron	0.398218	3.93115		Omicron	0.398393	2.86595		1570.5	112	12906	123	177	1834	149	8477	136	722	1540	81	6403	966	275	3327	148	3341.5	172	2430	1158	72	10467	430	981	2085	64	11801	551	138	1113	161	546.5	162	469.5
	12.8217	9.80325					RBD	0.875131	6.48852		RBD	0.845939	6.65442		5892	91	6687	118	462	5294	116	9786	142	560.5	4437	74	4114	138	849	6214	136	15849	175.5	1383.5	4435	114	9712	645	228	4262	111	5760	246	187.5	537	178.5	681	182	394
	12.895	10.7331					Alpha	0.826069	7.22568		Alpha	0.805722	6.62275		2858	131	3479	107		4106	147	2144.5	179		2556	110	1755	886		3255	152	4556	157.5		2154	97	4095	854		2014	94	1049	630		695	167.5	409.5	119	706
	13.9607	9.28837					Beta	1.17747	8.17097		Beta	1.15542	7.50936		1564	106	4110	115		2519	143	5075	156		2766	48	4867	907		2509	158	2877	168		1230	41	5846	867		1448	142	1501	577		401	158.5	453	164	399
	13.1445	10.4403					Gamma	1.1429	8.33061		Gamma	1.1524	8.63443		2772.5	117				5628	150				3744	81				4656	149				1945	96				2885	144				925	150			377.5
	12.8779	9.71331					Delta	1.07012	8.164		Delta	1.10123	7.58443		2305	89				10002.5	135				2283	124				5889	138				1385	127				2426	49				1151	142			487
	12.9598	9.25105					Omicron	1.06232	8.34174		Omicron	0.790691	6.69548		1226	103				1749.5	133				1560	133				1658.5	166				1012	114				1117	116				984.5	146			142
	13.5441	10.6235					gB	-0.07007	0.360131		gB	0.05582	0.311092		18811	96				21151	151				14537	63				28170	120				13680	89				11503	59				2669	146			155
	13.752	8.66154					Pertussis	0.139986	0.666698		Pertussis	0.107458	0.332739		463	119.5				1161	106.5				391	103				1237.5	147				426	63				814	132				270	147
	12.6031	9.49075					Tetanus	-0.14494	0.775763		Tetanus	-0.06602	0.287491		1568	91				1864	147				1705	57				2528	141				1691	73				485	59				944.5	147
	15.0335	8.09851													744	131				1844	151.5				488	45				1993	276.5				429	95				794	92				297	159
	12.4059	10.1981													869	116.5				1697	172				220	93				1499.5	156.5				1385	95				787	70				439	142
	12.6946	9.3585													989.5	155				1066	129				570	64				1380	164				495	116				718	74				384.5	135
	12.9116	9.24841													832	108				1059	143				918	143				1277.5	151				616	81				1022	114				373	160
	13.3633	8.84144													1143	111				3311.5	161				1109	92				2780	156.5				1290	108				918	67				591	171
	13.2863	9.06492													2454	111.5				6945	135				1172	86				3682	152				2019	90				1926	126				1019.5	167
	-1.83483		5.13246
	-0.63134		4.25977
	1.43967		3.5363
	-0.72039		4.12899
	1.52278		3.43301
	-2.2097		5.68138
	-1.66163		5.08091
	-1.79785		5.03856
	-2.04591		5.50302
	-0.70585		4.18503
	1.45825		3.38599
	-0.33936		4.0865
	-2.58714		5.8062
	-2.34158		5.35959
	-1.80273		4.91019
	-1.62857		4.81527
	-2.55389		5.66849
	1.61431		3.43182
	-2.37744		5.3806
	-2.24859		5.67959
	-2.01673		4.96533
	1.61844		3.43621
	1.53311		3.46158
	-2.46798		5.6157
	-2.52959		5.97365
	-0.78294		4.18663
	-0.50245		4.0264
	-2.16264		5.03615
	-0.57287		4.05807
	-1.92302		5.13985
	-0.40948		4.21718
	-0.45047		3.97887
	-0.35869		4.27313
	-1.55143		4.90714
	-2.44598		5.4452
	-2.1763		5.39921
	-2.57902		5.79875
	-0.29985		3.98892
	-1.7683		5.10862
	-2.37785		5.47842
	-0.57771		4.30093
	-2.54648		5.96895
	-0.46341		4.06482
	-2.13992		5.21062
	1.56782		3.39294
	-2.53888		5.91382
	-2.01523		5.14621
	-1.62509		4.84569
	-2.5338		5.60181
	-1.56906		4.98854
	15.4903			8.88662
	14.7664			8.88102
	15.4367			8.90866
	15.1548			9.62781
	15.6914			9.10778
	15.2607			8.51161
	15.1411			8.10891
	14.6381			9.20283
	15.5732			9.06484
	15.3047			7.96107
	15.2318			9.44894
	15.4148			8.89934
	14.7938			9.38626
	15.4137			9.70245
	15.1892			8.07286
	14.6496			9.68777
	15.247			9.12854
	15.2138			9.59078
	15.2693			8.15342
	14.876			10.0419
	15.589			9.17392
	15.0631			9.36612
	13.9376			10.494
	13.7748			10.1285
	14.8589			10.131
	14.6682			10.2548
	15.3255			9.77998
	15.5199			9.43548
	14.0817			9.93866
	15.3072			9.3689
	14.5628			10.3082
	15.1593			9.51322
	15.1236			9.2243
	15.1631			9.93555
	15.4378			9.21667
	13.8249			10.3599
	14.8934			9.34123
	14.0094			10.0093
	2.05743				2.05037
	1.06642				2.23904
	1.64087				2.1238
	2.42068				2.57964
	1.40531				2.0803
	1.27512				2.15864
	2.77608				2.49235
	2.95243				2.60424
	2.56774				2.3707
	3.01529				2.30734
	3.10286				2.40966
	2.49642				2.23333
	15.3495				8.77458
	1.64986				2.24862
	3.034				2.26228
	1.79826				2.0735
	1.91396				1.98653
	2.01949				1.93103
	3.0227				2.30164
	1.14043				2.27352
	2.6181				2.34876
	2.8256				2.3929
	15.231				8.62915
	0.818611				2.29481
	2.62601				2.51855
	1.15385				2.39414
	1.86775				1.87457
	2.20031				2.07489
	1.49438				2.08367
	2.46157				2.21793
	1.15087				2.06136
	2.20925				2.12317
	2.84568				2.47141
	2.12888				2.02547
	2.49491				2.27729
	0.9257				2.00068
	1.32174				2.09788
	1.17287				2.09389
[truncated: 297 more columns]

## Sheet: Figure 2
	Figure 2A
	IgG Vax
	Log10(MFI)	IgG1
	2	1	1	1	1	1	1	1	1	1	1	1	1	1	1	1	1	1	1	1	1	1	1	1	1	1	1	1	1	1	1	1	1	1	1	1	1	1	1	1	1	1	1	1	1	0.833333	1	1	1
	2.5	1	1	0.833333	1	1	1	1	1	1	1	1	1	1	1	1	1	1	0.833333	1	1	1	0.833333	0.666667	1	1	1	1	1	1	1	1	1	1	1	1	1	1	1	1	1	1	1	1	1	0.833333	1	1	1
	3	1	1	0.833333	1	1	1	1	1	1	1	0.833333	1	1	1	1	1	1	0.833333	1	1	1	0.833333	0.166667	1	1	1	1	1	1	1	1	1	1	1	1	1	1	1	1	1	1	1	1	1	0	1	1	1
	3.5	1	1	0.666667	1	1	1	1	1	1	1	0.666667	0.833333	1	1	1	1	1	0.166667	1	1	1	0.166667	0	1	1	1	1	1	1	1	1	1	1	1	1	1	1	1	1	1	1	1	0.833333	1	0	1	1	1
	4	1	0.666667	0.166667	0.833333	0.333333	1	0.833333	1	1	0.5	0	0.166667	1	1	1	1	1	0	0.833333	1	1	0	0	1	1	1	0.5	1	0.666667	1	0.833333	0.666667	0.666667	1	1	1	1	0.5	1	1	0.666667	1	0.833333	1	0	1	1	1
	4.5	0	0	0	0	0	0.666667	0	0	0.666667	0	0	0	0.666667	0.666667	0	0	0.666667	0	0.333333	0.833333	0.166667	0	0	0.666667	1	0	0	0.5	0	0	0	0	0	0.166667	0.666667	1	0.833333	0	0.5	0.833333	0	1	0	0.666667	0	1	0.166667	0
	5	0	0	0	0	0	0	0	0	0	0	0	0	0	0	0	0	0	0	0	0	0	0	0	0	0.666667	0	0	0	0	0	0	0	0	0	0	0	0	0	0	0	0	0	0	0	0	0	0	0
	5.5	0	0	0	0	0	0	0	0	0	0	0	0	0	0	0	0	0	0	0	0	0	0	0	0	0	0	0	0	0	0	0	0	0	0	0	0	0	0	0	0	0	0	0	0	0	0	0	0
	IgG Inf
	Log10(MFI)	IgG1
	2	1	1	1	1	1	1	1	1	1	0.833333	0.833333	1	1	1	0.833333	1	1	1	0.833333	1	1	1	1	1	1	1	1	1	1	1	1	1	1	1	1	1	1	1
	2.5	1	1	1	1	1	1	0.833333	0.666667	1	0	0.166667	1	1	1	0	1	1	0.833333	0.333333	1	0.833333	0.833333	1	1	0.166667	1	1	1	1	1	1	1	0.166667	1	1	1	1	1
	3	1	1	1	1	1	1	0.666667	0.166667	0.833333	0	0	0.833333	1	1	0	1	1	0.833333	0	1	0.666667	0.166667	1	1	0	1	0.833333	0.833333	1	1	1	1	0	0.833333	0.833333	1	1	1
	3.5	0.833333	1	1	0.833333	1	1	0	0	0.333333	0	0	0.666667	0.833333	1	0	1	0.833333	0.666667	0	1	0	0	1	1	0	1	0.833333	0.833333	1	0.833333	1	0.666667	0	0.666667	0.166667	1	0.833333	0.833333
	4	0	1	0.666667	0.166667	0.666667	1	0	0	0	0	0	0	0.166667	0	0	0.166667	0	0.666667	0	1	0	0	1	1	0	0.333333	0.666667	0	0.333333	0.5	1	0	0	0	0	0.833333	0.166667	0.833333
	4.5	0	0	0	0	0	0	0	0	0	0	0	0	0	0	0	0	0	0	0	0	0	0	0.666667	0.833333	0	0	0	0	0	0	0.333333	0	0	0	0	0.666667	0	0
	5	0	0	0	0	0	0	0	0	0	0	0	0	0	0	0	0	0	0	0	0	0	0	0	0	0	0	0	0	0	0	0	0	0	0	0	0	0	0
	5.5	0	0	0	0	0	0	0	0	0	0	0	0	0	0	0	0	0	0	0	0	0	0	0	0	0	0	0	0	0	0	0	0	0	0	0	0	0	0
	FcgR Vax
	Log10(MFI)	IgG1
	2	1	1	1	1	1	1	1	1	1	1	1	1	1	1	1	1	1	0.833333	1	1	1	1	1	1	1	1	1	1	1	1	1	1	1	1	1	1	1	1	1	1	1	1	1	1	0.833333	1	1	1
	2.5	1	1	0.833333	1	1	1	1	1	1	1	0.833333	1	1	1	1	1	1	0.833333	1	1	1	0.833333	0.666667	1	1	1	1	1	1	1	1	1	1	1	1	1	1	1	1	1	1	1	1	1	0.833333	1	1	1
	3	1	1	0.666667	1	0.833333	1	1	1	1	1	0.666667	1	1	1	1	1	1	0.166667	1	1	1	0.666667	0	1	1	1	1	1	1	1	1	1	1	1	1	1	1	0.666667	1	1	1	1	0.833333	1	0.166667	1	1	1
	3.5	1	0.833333	0.166667	0.833333	0.833333	1	1	1	1	0.666667	0.166667	0.666667	1	1	1	1	1	0	1	1	1	0	0	1	1	1	0.833333	1	0.833333	1	1	0.666667	0.833333	1	1	1	1	0.5	1	1	0.666667	1	0.833333	1	0	1	1	1
	4	1	0.666667	0	0.333333	0	1	0.833333	0.833333	1	0.666667	0	0	1	1	0.833333	1	1	0	1	1	1	0	0	1	1	0.666667	0.666667	1	0.666667	0.833333	0.666667	0	0.666667	0.666667	1	1	1	0	1	1	0.166667	1	0.666667	1	0	1	1	1
	4.5	0	0	0	0	0	1	0.166667	0	0.5	0	0	0	1	0.666667	0	0.166667	1	0	0.666667	1	0.333333	0	0	1	1	0	0	0.5	0	0	0	0	0	0.166667	0.833333	1	0.833333	0	0	0.5	0	1	0	0.666667	0	1	0.5	0.333333
	5	0	0	0	0	0	0	0	0	0	0	0	0	0	0	0	0	0	0	0	0	0	0	0	0	0.666667	0	0	0	0	0	0	0	0	0	0	0	0	0	0	0	0	0	0	0	0	0	0	0
	5.5	0	0	0	0	0	0	0	0	0	0	0	0	0	0	0	0	0	0	0	0	0	0	0	0	0	0	0	0	0	0	0	0	0	0	0	0	0	0	0	0	0	0	0	0	0	0	0	0
	FcgR Inf
	Log10(MFI)	IgG1
	2	1	1	1	1	1	1	0.833333	0.833333	1	1	1	0.833333	1	1	1	1	1	0.833333	1	1	0.833333	1	1	1	1	1	1	1	1	1	1	1	1	1	1	1	1	1
	2.5	0.833333	1	1	1	1	1	0.333333	0	0.833333	0	0	0.833333	1	1	0	1	1	0.666667	0	1	0.666667	0	1	1	0.833333	1	0.833333	0.833333	1	0.833333	1	1	0.166667	0.833333	0.833333	1	1	1
	3	0.833333	1	1	0.833333	1	0.833333	0	0	0	0	0	0.666667	1	1	0	1	0.833333	0.666667	0	1	0.666667	0	1	1	0	1	0.833333	0.666667	1	0.833333	1	1	0	0.833333	0.166667	1	1	1
	3.5	0.666667	1	0.833333	0.166667	0.833333	0.833333	0	0	0	0	0	0	0.833333	1	0	0.833333	0.666667	0.666667	0	1	0	0	1	1	0	1	0.666667	0.333333	0.833333	0.666667	1	0.666667	0	0.666667	0	1	0.833333	0.833333
	4	0	1	0.666667	0	0.666667	0.666667	0	0	0	0	0	0	0.166667	0	0	0	0	0.666667	0	1	0	0	1	1	0	0.166667	0.666667	0	0.333333	0	1	0	0	0	0	0.833333	0.5	0.833333
	4.5	0	0	0	0	0	0	0	0	0	0	0	0	0	0	0	0	0	0	0	0	0	0	0.833333	0.833333	0	0	0	0	0	0	0.5	0	0	0	0	0.666667	0	0.166667
	5	0	0	0	0	0	0	0	0	0	0	0	0	0	0	0	0	0	0	0	0	0	0	0	0	0	0	0	0	0	0	0	0	0	0	0	0	0	0
	5.5	0	0	0	0	0	0	0	0	0	0	0	0	0	0	0	0	0	0	0	0	0	0	0	0	0	0	0	0	0	0	0	0	0	0	0	0	0	0
[truncated: 232 more columns]

## Sheet: Figure 3
	Figure 3A	ADCD																									ADCC
		S	S	S	S Alpha	S Alpha	S Alpha	S Beta	S Beta	S Beta	S Gamma	S Gamma	S Gamma	S Delta	S Delta	S Delta	S Omicron	S Omicron	S Omicron	Pertusis	Pertusis	Pertusis	Tetanus	Tetanus	Tetanus		S	S	S	S Alpha	S Alpha	S Alpha	S Beta	S Beta	S Beta	S Gamma	S Gamma	S Gamma	S Delta	S Delta	S Delta	S Omicron	S Omicron	S Omicron	Pertusis	Pertusis	Pertusis	Tetanus	Tetanus
		250	500	100	250	500	1000	250	500	100	250	500	1000	250	500	100	250	500	1000	250	500	1000	250	500	1000		250	500	100	250	500	1000	250	500	100	250	500	1000	250	500	100	250	500	1000	250	500	1000	250	500
	IC-1	11955	10972	8334	19589	11955	2401	15471	12054	1942	15522	6678	2696	14041	12334	2109	14948	9386	1892	5013	3131	1219	9641	6711	4943		11293	8847	2535	9677	7577	1028	7791	6842	1396	9588	7736	1997	9773	7253	2360	10981	7518	2955	6159	3562	1379	4395	4146
	IC-2	14138	9885	5194	17142	14138	1835	15831	10391	2072	12429	7760	2880	14292	9833	3444	13000	11031	2017	6163	3912	2236	8342	5160	3448		10349	8561	2692	9012	8445	846	8740	5526	2117	6093	5743	2063	7871	5379	3200	11361	5825	1519	5130	4168	1270	4322	3311
	IC-3	15608	10367	8200	18490	15608	1577	10594	8461	940	8840	5573	969	19326	13430	2882	9199	8495	1275	6303	3787	2139	6821	5630	4612		11706	8494	4424	9055	8444	739	5187	4008	1836	6942	5199	2628	12017	10594	3052	8819	5578	3033	4958	3485	1404	5226	5149
	IC-4	15070	9902	5959	20957	15070	1638	10686	8974	939	16995	7594	2439	12474	8503	1934	14794	11226	673	6569	4242	1894	9341	6721	4378		11583	8198	3015	8655	7772	581	7927	5584	1064	8916	8895	2591	7736	6630	2451	8774	7139	2448	5602	3020	797	4294	3793
	IC-5	15528	10375	7772	19426	15528	2454	14798	12917	2898	14126	9336	1588	12512	8198	1897	9402	7816	1910	6157	3065	2073	10024	5708	3470		7934	4793	3066	11142	10672	2760	6385	5246	2180	10204	9782	1728	6914	6884	3254	9281	6552	937	6112	3893	805	5608	4410
	IC-6	14451	8541	6081	20422	14451	1382	14763	11662	1049	16431	9657	1829	14635	10890	2073	14093	12454	865	5594	2998	1201	10012	6309	5110		5915	4261	3450	11317	9930	1292	9405	7499	3703	6086	5239	2577	9749	7656	2446	7744	5540	1684	3828	2647	1465	4721	4122
	IC-7	13961	9163	6710	21922	13961	1407	9813	7890	1782	10166	6348	2854	17728	12878	3401	17755	14505	1442	5050	3160	1676	9699	6160	4470		7040	6609	4440	10157	8760	2113	9915	7941	3411	11806	10010	889	7573	5958	923	10176	9909	3052	6251	3306	1473	5507	5256
	IC-8	14460	7764	4122	21104	14460	1144	10740	7818	1157	14914	8989	1624	16708	13726	2615	18710	16432	2038	5388	4003	1752	9583	5518	3871		9179	8542	4251	10127	8927	2284	7068	4472	2464	9184	7732	1818	10586	8458	1300	12464	10987	2291	5679	3436	954	5672	4677
	IC-9	13319	8602	7460	21953	13319	1210	15112	13740	2008	10765	6712	1974	14400	11247	1612	19496	14685	1070	6530	4363	2198	6749	5099	4048		7989	6112	4322	7156	6863	2435	8239	5744	1873	6369	5548	979	6688	5335	2675	8663	5688	2105	5906	4370	1365	4441	3983
	IC-10	15682	9209	6727	21490	15682	2207	12396	10186	1147	16618	8858	2268	10950	7599	1032	12462	10539	2277	6535	4918	2163	9980	6614	4566		10097	7450	2734	9277	6231	579	6125	4865	2949	8324	6153	983	12785	10732	1609	11844	9094	2818	4870	3715	978	4286	3826
	IC-11	13664	9028	7086	21335	13664	2224	16096	12336	2966	11419	6082	2873	10941	8506	1752	16651	13446	622	6569	4118	2016	9426	5687	3900		10734	9114	2861	7578	6231	1723	6294	4862	2169	9865	8435	1397	12454	10249	1910	9954	6301	3189	4300	3203	1367	5020	4989
	IC-12	15001	10927	8484	21860	15001	1619	17010	14660	2622	15630	5560	2718	14186	10799	915	14580	11201	1561	6514	3912	2146	9285	6232	4677		9668	7564	3769	12951	11837	2356	7097	4621	1729	6656	6059	1885	7851	7002	2945	11789	9488	556	6347	3555	1021	5544	5116
	IC-13	15471	8502	4012	19888	15471	1696	16361	11204	1045	8660	5802	923	11642	9179	1529	17028	14616	2112	4838	3052	1528	8164	6075	4160		10133	7384	4282	8184	6637	504	6911	6177	2361	8737	7063	2188	11967	9033	1040	11072	5368	1758	5694	4112	1374	6421	5832
	IC-14	14736	10607	8865	15478	14736	2237	19638	17926	3321	12016	6275	2737	18117	16854	2328	13319	11485	388	6609	3505	1806	7851	6037	5068		9555	6323	3603	8620	6348	975	9542	7905	2498	8242	5458	2102	12137	10033	1428	9733	7013	972	3838	2821	1442	4797	3504
	IC-15	11297	10844	7817	19669	11297	1479	16861	10658	1663	10980	6187	1535	19267	15228	2336	14804	12018	1312	7165	5119	2836	8678	6887	4017		11437	8762	2907	10103	9067	2514	6894	5491	1251	11878	9100	1494	9574	7159	1326	7149	5853	2996	7940	4063	1153	5844	5356
	IC-16	14250	9723	5369	19589	14250	2366	11114	10561	1892	15068	8031	1542	17983	14977	2718	15992	10625	414	6467	4629	1865	9975	6567	4610		12100	10735	3527	10463	8284	973	9066	6967	2295	10525	9666	756	9000	7864	2994	12643	10237	3534	6308	3491	793	4443	3832
	IC-17	15038	10720	7876	18008	15038	1199	13181	10263	2307	9497	5651	651	11288	8573	1460	18780	16542	2373	6033	3653	1501	6869	5075	4006		12152	9311	3811	9305	5562	2031	5820	4360	1969	6438	5300	2901	11516	9408	1530	12345	10177	3108	7546	4494	1402	5130	5101
	IC-18	13289	9676	7416	19046	13289	1695	19874	15317	2922	9781	5226	1290	18853	16337	2984	18685	16562	416	7095	4162	1641	7360	5146	4100		8989	5710	4041	9729	7531	493	5891	3761	2756	8693	7703	2008	8201	6813	1049	7352	5221	1209	5882	3849	1146	6449	5633
	IC-19	14615	7898	3475	20534	14615	1799	11322	8177	1742	13132	7431	2815	11712	9868	1556	10112	7968	1270	6125	3035	1798	9754	6274	4736		6800	5777	3922	13184	11066	1415	8210	6815	2334	9567	7085	2634	9979	8679	1401	10283	7920	910	5927	3991	762	6231	5802
	IC-20	12659	8727	6137	21109	12659	1733	15040	10621	1131	15523	5236	1508	17699	15552	2286	14602	10379	980	7102	5627	1513	9318	5540	4273		7614	5538	3689	8855	7479	564	7513	6945	1180	7516	6420	1912	12647	8512	3330	12317	9527	2928	5377	3604	1287	4643	3155
	IC-21	15052	10846	9144	21537	15052	1869	11171	7524	1469	12926	7941	1501	15303	12407	1401	19000	15910	2083	5969	3034	2015	6713	4580	3567		8772	8287	3546	7979	5574	2786	6086	4657	2716	9938	9051	1503	11453	9739	1861	8227	6780	1083	8168	4137	906	6033	5816
	IC-22	14526	8688	3485	21669	14526	2349	14779	11238	1405	14432	8441	2056	15173	10400	2470	17994	12918	1093	5022	3535	1877	8306	6061	4901		11598	9869	3167	7030	6014	1374	8597	6198	2457	7582	7290	1025	10682	8645	1872	9978	7042	3047	7922	3591	1395	5749	4725
	IC-23	14946	8263	4674	21877	14946	1332	19213	14502	2090	9161	5812	789	13402	11804	1035	19093	15943	1929	5002	3003	1221	9933	7711	5485		11739	9262	3551	10448	10003	2819	5722	4271	1958	10149	9870	1070	8634	7713	3091	10405	6210	3098	4210	2827	1158	4869	4118
	IC-24	13739	10743	8086	21478	13739	1746	10387	7314	1269	13890	6806	2434	18286	16659	1479	18128	15192	1451	6210	4002	1581	9299	7115	5383		12219	10447	4274	12341	9406	790	6806	5339	1834	8111	7911	1911	6676	5506	1888	11365	9324	2223	8389	4733	1137	5600	5137
	IC-25	12651	8342	5873	18619	12651	2477	9581	7095	1685	15724	7927	1775	16861	13660	1251	15497	9478	461	5655	3483	1805	6719	4119	2840		9135	8815	3809	10245	9881	1113	8468	7728	2411	8468	7209	1374	8331	7918	2197	12957	10999	3220	4058	2994	716	4555	4168
	IC-26	11325	10183	9470	21702	11325	1594	14354	12936	1650	15143	6816	1666	10758	7468	915	9163	7234	772	6909	5032	2895	7218	5155	3506		8197	7808	3777	9155	8278	811	7081	4049	2556	9789	7309	2255	9278	8030	2930	13444	11979	3877	7915	3952	827	6483	6085
	IC-27	11985	8448	6330	15362	11985	1533	15809	13336	2113	14376	6917	1767	16319	13074	3259	17389	12143	420	4902	3063	1691	6723	4495	4638		11180	7250	3230	7509	5784	1029	9430	8020	3164	10769	9542	1870	7363	6338	2193	11741	9578	3143	6757	4484	1040	6253	5530
	IC-28	13660	9673	7090	21413	13660	1498	15229	12128	919	15472	7285	2889	15945	12994	3398	14232	9832	1221	5651	3975	2066	8329	5236	4584		9194	6004	4482	9126	8885	1021	9069	6256	2333	9336	7817	1559	8002	6441	1871	7322	4802	961	6568	3987	844	6086	5894
	IC-29	15872	10738	9652	20170	15872	1599	13187	8095	1795	16088	5717	1925	18654	16520	3055	9044	7132	152	6770	4225	1894	9266	7231	4952		10605	8866	2727	10578	8275	1817	9836	8473	2753	9424	8064	751	11114	10015	2079	8650	7366	1242	4377	3457	1392	5457	4429
	IC-30	15605	7955	7473	20663	15605	1718	17578	14720	1823	15600	7216	2001	10455	8720	1292	13763	10727	814	6612	3090	1857	8013	5245	3675		5843	3901	2946	13286	9668	1901	5137	4492	1296	6491	5849	1547	9779	6923	3036	9085	7165	1303	4805	3303	1168	4375	3995
	IC-31	11644	7951	6119	18251	11644	1439	14745	12839	1514	10106	7858	1866	18181	16458	2299	15977	12633	2131	5033	4019	1775	10006	7210	4983		10258	7366	2669	11863	9922	2466	5275	3573	1320	10262	9605	1571	10506	8687	1689	12916	9453	3077	4384	3696	1156	4768	4159
	IC-32	12422	10950	7705	19138	12422	1222	16345	13312	1522	10257	5122	1539	14711	11851	2451	14045	10080	2136	7080	5342	3697	9758	6797	4357		9365	7365	3905	8321	7408	2656	8570	4405	2985	7597	6727	1293	6609	5832	1004	7702	6551	2430	5541	3460	1286	5944	5383
	IC-33	13936	10056	7741	19566	13936	1348	16756	14549	2297	12803	7100	2569	19936	17968	3008	16444	13023	1866	6281	5162	3681	8807	5135	3622		11675	10733	4376	10485	9347	2782	7741	4799	2758	7807	6688	1343	10118	8554	3317	12699	10069	2182	7716	2883	1284	5282	4155
	IC-34	13511	9025	5554	21367	13511	2066	9430	6973	639	10736	6331	2642	10764	8094	1798	13275	10613	1545	6886	4930	2934	10148	7795	5265		12126	9984	2857	9359	6377	2686	5323	4811	1519	9135	6984	1933	11411	9562	904	12840	9106	2862	8025	3535	1092	6473	5516
	IC-35	11643	8766	6168	18922	11643	1555	16546	10648	2495	15424	5204	2001	16688	14059	2778	17000	15005	1653	6290	5033	3785	7977	5424	4007		10134	9139	4452	9848	7524	887	6851	5216	1400	8865	7686	2094	12933	11005	3051	9954	6135	2630	4232	3494	1155	4621	4185
	IC-36	15081	9693	4019	19018	15081	1856	10313	7591	2917	13255	9313	2947	14770	12200	1787	9217	7969	1066	5138	4147	2240	9614	6252	5209		11134	9774	2847	11886	10935	2920	8154	5040	2338	7307	5350	2671	8765	8113	2685	9476	7318	1314	6965	4269	1459	5502	5206
	IC-37	11879	9904	6710	15954	11879	2286	18341	14809	2232	14708	7413	1802	10434	8627	1008	13775	10136	553	6543	4563	1627	9573	7600	5612		11661	9060	2951	8126	5723	474	7508	4996	1762	11850	9750	2484	9858	8338	1272	11908	8901	2630	7466	3639	1412	6504	6111
	IC-38	15395	8257	6968	19868	15395	2111	10991	7684	1316	10762	6897	1599	12011	9088	1448	17126	12517	2279	4882	2148	772	7407	5069	3529		9648	9214	2487	8668	7616	1668	8267	4768	1361	9820	6861	1891	8451	7723	2463	9943	5091	2761	8102	3737	836	5633	5270
	IC-39	14817	10721	6266	19616	14817	1714	19412	16364	2994	12702	5732	2306	14987	10827	1695	15444	10385	1422	6794	5065	2900	10150	7560	5686		7925	5266	2600	9582	8888	2743	5894	5364	1210	9723	9032	2883	8248	5581	1500	12445	7729	1673	5820	3979	982	6348	5544
	IC-40	14606	10506	7091	19732	14606	2031	19527	14885	2760	14783	8985	2983	10018	8372	1785	16190	12451	2345	6435	4827	2234	9649	5077	3294		11792	9229	2670	11299	10052	2743	7876	3820	2307	10329	9055	778	10555	9560	2375	13406	9475	1813	7937	5289	724	5802	4803
	IC-41	15844	9155	7456	17644	15844	1178	11775	9421	1298	9330	5875	1489	18576	15661	2281	15657	12166	543	5220	3783	1383	10132	6986	5180		10614	8300	4247	6881	6208	1060	5280	4603	1570	10841	9291	2332	11094	9148	2605	8684	8041	1588	7027	3246	1347	5792	4902
	IC-42	11807	10728	7461	18539	11807	1887	9040	7236	1153	12325	7384	2444	13111	9562	1407	15418	8899	1902	6193	3938	1470	8330	5608	4149		7014	6148	2640	9000	8331	2903	5242	4896	1327	7224	5389	2244	10639	8222	1111	8780	8272	545	6200	2670	1134	5316	4279
	IC-43	14241	10088	6947	19877	14241	1220	10693	6555	859	10720	5090	2935	19207	16192	3254	19162	16318	2398	6747	4026	1981	8111	6600	5123		8957	8267	2960	10177	9697	621	9087	7574	2426	8718	5765	1874	11729	9518	1640	11189	8451	2732	3969	2671	1041	4564	3407
	IC-44	12659	7766	5340	18375	12659	2133	16784	12487	2452	8611	5016	538	10288	8190	855	10620	8828	1367	6384	3508	1168	8166	5016	3569		11893	10815	3526	9076	8727	1154	6376	5251	2789	10669	8385	1564	10745	8993	1282	11118	8861	1929	7687	4141	830	5913	5507
	IC-45	12348	10634	9320	14434	12348	1950	15758	10495	2145	13788	7456	2838	14603	11971	1580	17677	14861	2442	6640	3412	1497	7000	5034	4080		7693	6692	3713	6984	5682	1032	5882	5466	2272	6454	5314	2124	7886	6955	1852	12952	9150	3204	7353	3031	724	5223	4420
	IC-46	14444	8703	6354	19922	14444	1840	18182	13136	2971	14204	6169	2896	14887	11380	1393	12176	10932	1482	5231	2983	1583	9141	4891	3638		7547	6868	3531	10913	9384	1945	7532	6305	2218	9320	8590	2232	8354	6057	1364	11105	9300	1331	8485	4794	1032	5445	5094
	IC-47	14395	9071	4149	18651	14395	1328	13323	9740	1657	12798	6297	2408	16670	13450	2716	12158	7887	710	5487	3877	1667	10056	5842	5049		8895	7743	4316	8797	6273	1135	8670	6783	2316	7965	7349	990	10825	8324	2319	9299	7701	1207	5433	3951	968	5960	4448
	IC-48	11718	8931	7204	14090	11718	2323	9123	7361	983	11273	6058	2724	11141	7978	1013	14050	10137	2458	5833	3305	1714	7025	4566	3201		7147	6730	3075	11781	10508	1449	7917	6665	1482	8382	7595	1822	12698	10899	1968	10047	6793	884	7691	4896	814	6250	5085
	IC-49	13962	7916	5419	15459	13962	2242	19182	13508	2309	9207	5323	524	12204	9491	1509	17787	15534	2006	6586	4845	1928	9698	6511	5450		9886	9159	3954	13324	10692	2497	8085	6964	2496	8806	8018	2029	8739	8152	920	10237	6349	1418	7782	3194	1159	6010	5370
	IC-50	13551	10189	8419	18541	13551	1219	17279	13097	1983	11426	8344	2059	19984	17678	2821	18515	16268	2098	7151	5264	2651	8551	5745	3647		11806	9448	3010	12936	11047	2665	9956	9033	3038	8359	7014	1768	7346	6697	1852	7773	7551	1320	6283	4061	1281	4995	4111
	80	4340	2047	282	1215	745	231	791	415	271	662	210	90	835	273	87	676	299	187	5813	3944	2840	9148	6631	4347		3362	2251	1393	1428	930	163	712	607	309	584	361	199	724	607	495	1065	514	173	5406	2539	1079	4907	4209
	137	3146	2414	371	1356	848	258	752	347	177	883	362	182	709	434	262	864	422	103	5305	3119	2203	7603	6120	3657		1830	910	246	1974	991	515	911	777	215	771	495	193	523	419	294	616	482	128	8014	4265	1893	6335	5835
	230	3111	1350	282	886	533	314	792	270	138	541	196	65	823	446	283	697	384	32	4804	2512	1441	9629	6409	4928		2109	1312	419	2419	1339	146	936	667	327	660	492	267	738	593	359	736	419	236	7410	4022	1285	4843	4165
	335	2997	2050	216	771	468	213	698	278	164	632	222	85	826	442	291	642	255	108	6491	3922	2520	8874	6124	3518		3486	2640	1891	1274	575	378	608	546	278	429	316	152	747	461	275	797	386	277	8252	4006	1062	5917	4950
	342	4217	1533	118	1301	992	395	454	271	138	607	233	94	613	492	184	456	350	75	5678	3040	2068	8755	6410	3901		3400	2835	1796	2412	1297	132	701	446	343	624	363	140	805	798	463	1006	623	49	7573	2797	1409	5845	3986
	462	3319	1199	182	1122	861	452	691	393	100	702	395	137	539	319	213	792	280	196	6409	3913	2615	8624	6438	3954		2164	1836	372	2247	1117	494	874	581	348	742	273	182	953	844	382	651	505	158	7209	2678	1398	5703	4909
	461	2274	1525	471	874	583	195	412	283	63	597	202	100	657	376	220	488	353	193	5722	3724	2344	10173	7533	5736		2058	1292	505	1757	861	251	565	392	296	586	315	252	520	457	276	834	556	125	4669	2490	774	5736	4919
	769	2907	1398	186	996	787	410	709	376	137	529	257	179	863	325	291	559	265	76	6228	3296	1840	8179	6359	4284		2113	1922	922	1377	807	677	587	468	268	647	430	245	662	451	247	622	369	217	6552	4288	1433	4855	4174
	1320	2137	1225	352	921	669	216	675	377	99	567	247	103	591	296	90	846	344	148	7060	4854	3670	9796	5970	3155		2631	2362	1301	2138	1325	608	533	391	335	570	278	185	961	572	445	974	471	229	7867	5114	1997	4719	3996
	1530	3629	2032	287	1387	925	392	748	461	283	416	203	164	672	295	169	646	371	111	5374	4211	3498	6679	5246	3447		3330	2872	1436	2306	1395	793	772	450	272	623	349	177	669	466	294	617	387	130	4550	2462	1187	4514	3393
	1632	2981	1674	350	1147	607	386	534	281	149	791	340	91	684	316	168	825	312	46	5961	3417	1724	7663	6818	4650		2735	1585	336	1540	767	670	936	647	354	760	478	198	961	645	364	1048	484	233	6816	3359	852	5033	4089
	1993	3934	1996	441	1038	573	141	489	284	65	467	171	54	721	276	160	867	253	183	7126	4623	3304	7592	6310	4596		2857	1957	479	1499	752	519	673	429	332	479	339	161	819	770	320	720	674	143	5484	2848	1040	6230	4409
	2060	3013	1512	239	783	677	236	750	360	256	530	193	137	868	316	60	735	437	131	5242	3468	1952	7081	5614	3508		2693	1568	927	1714	755	347	937	605	202	431	234	186	982	714	334	706	574	132	5994	2885	867	6300	5470
	2253	2928	1304	400	1086	547	428	781	449	257	611	369	157	858	402	102	792	491	137	5795	3978	1684	6896	5215	4083		2592	2202	1294	1758	704	260	769	387	216	422	266	281	785	709	317	756	469	193	7978	5339	2297	6367	5485
	2254	3180	1945	75	784	412	252	460	281	228	726	270	118	484	276	164	617	288	106	6333	4058	2949	7165	4878	3554		1903	1328	245	1888	1274	250	980	737	213	410	321	173	869	699	462	961	502	45	5473	5001	2012	5250	4828
	2310	4476	2117	321	943	720	282	616	293	65	628	224	186	521	350	262	545	466	150	6603	3884	2490	7095	5574	4074		2011	1400	638	1567	1271	625	884	678	355	703	328	141	558	482	299	762	426	84	6225	4685	1915	6354	4473
	2302	3891	2355	305	1288	990	472	496	324	281	497	284	137	779	306	247	638	279	44	5328	3214	2166	10023	7703	5714		2574	1794	1263	1512	805	772	707	540	311	642	399	143	779	585	475	746	590	149	4438	2618	1258	5643	3949
	2389	4126	1513	230	995	603	143	799	387	115	888	290	100	492	355	289	536	259	69	6419	3942	2243	8506	5144	3972		1929	1079	624	1706	1188	323	857	414	280	477	252	177	897	411	453	916	355	96	5788	3842	894	4281	3271
	2373	3291	1805	167	769	408	227	567	257	93	733	209	101	646	274	148	462	386	123	5525	3945	2539	10016	7280	5480		3156	2492	1273	1825	1194	235	810	431	384	706	572	274	741	400	432	791	469	117	6316	4333	1896	4538	3562
	2369	2682	1451	284	1297	911	403	693	411	188	541	242	177	499	296	89	619	398	105	4877	2738	2215	7063	5106	3587		1853	1033	305	2177	1369	299	724	436	329	672	383	263	767	566	427	740	614	263	7424	5392	1983	5121	4255
	2404	2498	1474	88	888	466	207	460	341	55	854	282	200	788	309	94	678	307	83	5335	4005	2838	8828	6516	4581		2265	1587	996	1509	860	482	810	358	251	735	552	297	683	572	259	718	569	128	5737	4356	1945	5123	3906
	2425	3421	1782	156	1464	940	261	630	275	47	777	182	56	706	465	51	492	401	38	5155	2870	2075	8670	5962	3994		3492	2724	1677	2246	1366	474	816	519	230	508	483	254	522	452	265	553	532	290	7440	2737	902	4331	3509
	2463	3355	2489	491	1443	980	438	595	440	233	791	184	61	747	266	148	607	373	89	5191	3756	2479	9409	7221	5973		3461	2844	1387	2335	1501	767	537	371	373	567	373	273	542	456	258	1042	546	247	5938	3633	845	5625	5272
	2530	3668	1345	398	824	518	400	581	355	280	695	333	169	696	276	138	516	283	42	7130	4417	3467	8365	6280	4406		2861	2307	1732	1841	973	377	689	411	323	623	467	160	989	587	273	560	403	194	4415	2475	1493	4304	3320
	2532	2742	1546	174	1054	740	232	771	405	133	523	216	66	753	284	88	729	300	81	7028	4864	3589	10145	7816	5769		3260	2854	1407	1589	969	189	860	581	249	626	398	134	849	434	439	1095	481	274	5435	4773	1322	6000	5119
	2557	2912	1931	195	1386	925	410	638	260	87	888	294	125	614	298	194	896	409	186	5614	3348	2005	7307	5698	4316		1801	1433	738	1424	904	152	737	537	205	576	356	136	707	406	414	605	421	180	7714	3722	1184	5084	4744
	2617	4231	2386	396	1380	923	391	530	335	94	780	287	103	459	282	57	867	316	37	5801	3816	1976	6687	5185	3952		3460	3057	2140	2426	1451	416	756	431	290	593	271	212	668	560	329	1020	369	155	6348	2984	966	5514	5006
	2636	3175	1265	204	1139	838	475	791	475	161	416	124	63	801	285	142	814	464	175	5205	2905	1888	9510	6777	4568		1967	1267	961	2158	1351	278	646	616	361	690	480	220	560	429	253	1064	598	150	7879	3370	1028	5708	4737
	2637	3537	1995	106	1341	930	429	572	339	243	700	275	72	790	379	198	862	371	77	6797	3989	2769	7118	5847	3593		2206	1556	773	1585	758	247	600	388	319	577	450	195	988	663	426	805	408	132	8428	3366	1401	4825	4173
	2666	4395	1422	313	1301	900	428	728	341	182	668	387	52	770	497	117	556	255	152	5733	3276	2464	8696	6777	4966		2726	2498	1907	1718	1050	645	541	407	381	470	297	184	612	472	173	815	588	201	6348	2831	1429	5628	4065
	2740	2954	1380	95	1357	922	185	502	309	135	549	324	105	900	359	266	845	466	98	5813	3362	1975	10007	7086	5244		2365	1487	1317	2205	1593	375	505	433	325	472	284	164	817	572	229	572	442	157	7170	4646	1778	4565	3925
	2741	2679	2095	127	1424	949	138	729	371	242	753	214	76	638	403	85	530	253	79	7052	4218	3208	9780	6860	4375		2627	1988	1008	2443	1218	328	802	622	382	536	344	200	955	787	360	826	399	223	6583	4409	1341	6276	5435
	2731	4371	2264	292	751	469	311	749	350	85	606	244	198	456	343	229	694	455	64	4772	2330	2207	9907	6657	4534		2350	1667	513	1379	800	273	518	465	270	513	355	141	626	458	243	862	398	138	6594	4659	1156	5945	4889
	2742	2244	1516	135	777	462	254	759	304	139	480	157	75	470	399	253	594	200	189	6604	3996	2301	7294	5548	4050		2404	1824	1055	2263	1377	642	653	467	236	534	295	137	643	451	214	685	425	135	6947	3925	996	5133	4191
	2759	3816	2219	462	1441	985	489	442	326	167	610	374	37	629	447	141	578	362	106	6644	4112	3031	9373	7225	5843		2936	2562	1501	1443	950	501	924	542	237	461	291	177	553	382	188	883	592	158	6027	4874	1714	5447	5010
	2763	3257	1431	280	974	753	248	628	292	215	695	216	38	536	472	191	619	490	53	4854	2291	1529	9786	7187	5410		1873	1192	570	2023	1547	273	570	372	233	686	475	141	850	501	193	1045	685	202	4996	3784	732	4594	3442
	2749	3926	1268	118	1049	850	214	416	365	131	432	302	85	572	280	121	622	257	55	5490	3086	1508	7073	5093	3708		2471	2018	1643	1464	1038	126	929	788	316	727	557	134	815	624	210	1038	512	149	8089	3611	839	6475	5932
	2777	3937	1163	477	777	577	291	633	270	193	555	325	123	899	468	197	659	486	169	6108	4192	3165	7080	5087	4000		3375	2990	1957	1818	1295	747	808	629	339	615	446	210	793	460	233	826	406	278	4961	4942	1820	6366	5911
[truncated: 112 more columns]

## Sheet: Figure 4
	Figure 4A																												Figure 4B
	IgM										IgA									IgG									ADCP IgM									ADCP IgA									ADCP IgG
		+		+		+		+				+		+		+		+			+		+		+		+			+		+		+		+			+		+		+		+			+
	946	114									8881	116								19748.5	273								1562.25	1527.75								2869.64	2377.37								1955.21	110.87
	1369	169.5									4695	97								5584.5	139								1605.4	1582								2416.83	1974.33								2422.46	128.43
	601	197									1791	345								2848.5	187								1669.88	1817.82								2572.41	2212.85								2049.46	159.8
	499	128									9571	260								3979	228								1736.6	1873.68								2826.24	2550.21								1841.04	180.35
	517.5	258									1972	145								17128	189								1807.18	1698.02								2622.99	2389.78								2310.77	194.92
	2099	239									46270	314								20173	228								1830.42	1728.28								2466.35	2493.21								1959.99	178.39
	609	284									4283	119								8671	105								1862.74	1611.83								2221.98	1990.73								2296.49	114.98
	689.5	128.5									32334	257								5723	260								1933.48	1644.97								2063.29	1997.29								2139.06	150.94
	2705	261.5									48678.5	328								7238	263								1952.79	1900.21								1764.5	1463.99								1640.43	141.61
	2339	268									9348.5	108								25016	247								1974.79	1901.22								2650.99	2585.11								1633.17	157.78
	939	179									10503	318								4066.5	171								1989.36	2093.52								2751.58	2424.05								2053.44	130.38
	1627	322.5									5177	168								5894	195								2131.33	1983.59								2559.17	2182.68								1695.94	166.18
	4006	303									7660	309								19760	46								2220.5	2013.47								2836.41	2542.24								2052.08	175.26
	4796.5	190									6232.5	180								19324	265								2253.27	1963.11								2144.68	1922.02								1748.03	103.22
	790	154									5983	239								10321	142								2297.06	2148.81								1767.66	1528.44								2424.62	188.85
			170	105									107	197								7082	275								2296.11	2292.6								1848	1851								2027.03
			113	93.5									106	261								4201	238								1870.37	1629.32								2540	2429								2139.15
			80	85									115	198								1601	146								1504.32	1782.23								2380	2353								2512.85
			113	111									125	217								2764	177								1743.48	1811.66								2685	2159								2065.74
			138	125									104	235								1896.5	256								1759.67	1977.96								2501	2445								2106.41
			167	96									900	306								17184	156								2013.53	2190.15								2356	2098								2113.85
			261.5	135									320	119								6897.5	180								2227.79	2295.87								2367	1856								2006.45
			114	126									140	421								6311	163								1974.92	1619.3								1901	1986								2325.83
			109	96									248.5	509								10851	262								1991.22	2017.78								2632	2244								1641.69
			103	123									108	225								3872	226								1904.31	2278.3								2396	1870								1607.07
			100	99									117	575								1877	219								1643.04	2095.95								2085	2086								1949.5
			97.5	101.5									171	427								2507	292								1818.67	1708.81								2005	1924								1825.13
			118	87									143	194								14476	59								1849.72	1836.5								2644	2893								1876.29
			101.5	104									122	393								9409	123								1964.52	2069.37								2318	2648								1828.74
			75	143									110	591								5299	474								1980.23	2016.47								2632	2188								2159.16
					3144	109									1891	956								1310	254								1434.36	1471.19								1631.09	1753.42
					1115	98									9716	327								2762	285								1102.4	1098.71								2005.81	2280.34
					3000.5	70									2571	861								2999.5	165								1400.4	1374.64								2147.07	2362.03
					4397.5	190									6549	463								1258	102								1176.03	1252.6								1818.61	1882.89
					9994	193									1744	811								1943	161								1124.14	1111.73								2291.8	2258.64
					1213.5	143									2010	700								1299	207								1309.87	1377.05								2578.54	2471.51
					426	222									1204	521								333	154								1054.87	1003.27								1771.59	1579.87
					1064	290									28124	174								255	114								1497.77	1464.36								1898.79	1776.02
					10975	103									5618	286								2649	216								1273.74	1340.6								2284.77	2550.73
					864	80									335.5	375								145	189								1413.81	1368.47								2639.55	2218.13
					6838	76									12890	564								599	178								1442.81	1398.38								2664.15	2462.04
					2143.5	55									2828	588								4828.5	286								1418.95	1370.87								1361.66	1378.68
					1585	198									43345	380								1713	46								995.92	1001.68								1795.25	1915.26
					7751.5	245									9315.5	711								2167	120								1206.68	1224.04								2697.23	2558.04
					397	111									830	254								140	223								1221.98	1318.59								1833.8	1812.89
							107	93									97	276								1570	100								1112.85	1200.91								1500.81	2010.45
							118	91									116	312								4330	136								1439.54	1447.52								2537.93	1874.17
							102	127									78	75								3820	144								1364.85	1362.14								1565.01	1367.35
							129	84									123	137								879	154								1067.03	1062.06								1695.66	1668.51
							112.5	79									104	330								3029.5	147								1308.47	1341.99								1832.92	2025.42
							109	68									122.5	252								3786	164								975.85	1085.9								1656.1	1769.64
							136	133									108	252								469	134								1083.9	1110.51								2191.45	2435.7
							109	113									92	178								311	125.5								1054.96	1309.52								2466.11	2623.93
							162	172									96	74								670	149.5								1177.73	1280.32								1706.78	1370.75
							118.5	91									96	176								89	96								1173.95	1177.68								1638.62	2679.65
							181.5	104									203	112								196.5	270								1190.67	1215.83								1488.37	1434
							118	93									108.5	191								1422.5	180								1196.79	1277.18								1791.08	2220.85
							1327.5	162									4056.5	348								1961	183								1016.71	1085.83								1676.8	2386.25
							107.5	92									109	208								1736	188								1244.47	1183.53								1840.14	2344.5
							169	131									106.5	332								93	89								1157.8	1196.01								2031.43	2237.53
[truncated: 27 more columns]

## Sheet: Figure 5
	Figure 5A																																						Figure 5B
	M Vax	C Vax	M Inf	C Inf	Naive SARS					Naive MERS		M Vax	C Vax	M Inf	C Inf	Naive SARS					Naive MERS		M Vax	C Vax	M Inf	C Inf	Naive SARS	M Vax	C Vax	M Inf	C Inf	Naive SARS					Naive MERS		M Vax	C Vax	M Inf	C Inf	Naive HKU1S					Naive OC43 S
	554	207	6410	146	2586	256	180	546.5	166	332		3469	197.5	1632	202	632	244	137	267	116.5	293.5		9141	2379	983	1428	301	2773.5	6850	208.5	309.5	215	151	173	142	141	145		383	164	6132	159	2029.5	483	110	3804.5	95.5	2269.5	153
	1602.5	180.5	394	147	653	389	185	195.5	129	573		1667	212.5	3211.5	182	308	198.5	127	229	149	152.5		1495	1053	561.5	852	300	1085.5	1428	777	291.5	241	146	131	136	142	160		2418	162	437	162	735.5	2305.5	111	395.5	107	758.5	177
	856	175	2290	164	2704	206	171	232.5	112	263		501	196.5	1677	203	959	185.5	131.5	161	129	213		850.5	582.5	2315	5627	190	4051	871	251.5	216	109	140.5	138.5	138	117	143		915	209	4269.5	165.5	3210	1792	102	3662.5	101	2005	159
	719	208	342.5	167	453	306	145	191.5	140	177		3335	180	2501	198	930	277.5	140	201	124	211		1064	842	614.5	474	126	1513.5	3525	339.5	157	254	147	132.5	129	130	146		1705	161	395	174.5	586	1344	103	271	111	425	150
	1247	199	278	186	439	285	166	156	158	171		1692	197	1726.5	180	1470.5	213	131.5	118	134	221.5		185	1518.5	3716	7293.5	157	212	1921	283	205	146	142.5	145	133	128.5	135		1224	169	437	159	429	1053	87.5	391.5	107	332	121.5
	2685	345	488	191.5	522	427	139	147.5	141	183		22309.5	380	855	206		283	132.5	155	130	211		8442	5877	503	1317	141.5	2747	10957	793	161	255	161.5	143	135	133	146		3942	390.5	684	151	1005	3480	456.5	593.5	105	850	264
	817	235	551	195		198	233.5	142.5	243			1112.5	359	1736.5	211	2088.5	154	133.5	204.5	151	339		1726	1205	312	426	388	1172	2543	354	163	295	147	130	134	161	139		673.5	228.5	651.5	187	4010.5	920	161	696.5	144	2514	149
	2103	188	541	167		306	209	221.5	123.5	469		11946	214	3455	219	2028	338	135	293.5	123	436		2090	1852	296	306	352.5	1389	1103	163	118	183	139	136	145.5	137	132		1854	183	1192	182	3197	1513	99	1305	119.5	3599	164
	675.5	193	13109	165		284	199	458	157	286.5		17633	232.5	5232	171		713	125	694	125	209		3962	6410	993	372	141	17043	1867.5	157	540	140	134	190.5	123.5	153	128.5		534	186	6652	186.5	2363.5	569	93	8262	101.5	2113	142
	2112.5	163	2858	179.5		428	155	313	144.5	202		8515.5	172	737	219.5	4939	203	128	265	128.5	202		5878	1060	478.5	216.5	220	1150	29261	203	282	295	158.5	166.5	140	149	137		1017.5	157	2749	149	1764.5	1275	110	2420	116	1371	161
	834	197.5	2159	200		576	192	294	192.5	228		2264	204	7532	242	1233	478	135	344.5	131.5	390		1069	562	337	187	122	3264	887	247	194.5	206	147	155	132.5	144	141		901	185	1384	218	3824	931	111	1878	117.5	3019.5	169
	6777	200	1326.5	231.5	987	175	188	1741	186.5	300		18168	215.5	3288	199	1333	318	101	316	116	568		1270	723	10413	2763	418	516	2747.5	561	227	263	136	175.5	131	125	153		2675	147	1160.5	189.5	1490	1788	96	1537	107	672	244
	1497	206	2354	1493	1426	370	210.5	703.5	966.5	324		961.5	201.5	17878	3119.5	1049	182	144	396	286.5	193		6302.5	4878	2456	718	113	3287.5	389	257	266	167	162	117	154	169	152		1818	183	1872	1486	1533	1310	118	1338	1038	1552.5	144
	4669	195	1685	188	462	601	157	593	118	190.5		6286.5	226	933	221.5	2164	3126.5	140	359.5	124	1636		5672.5	2597	1362.5	1045		757	2958	404.5	301	96	147	143.5	212.5	161	155		1772.5	174.5	1497	178.5	481	1298	110.5	1403	92	413	188
	900	199	991	181	648	651.5	169.5	300	173	242		3690	193	1225	202	2056	1000	135.5	380.5	108	196		3544	1469	263.5	204		1719	562	304	574	256	157	151	133.5	139	158.5		2438	169	1222	163	573.5	1243.5	113	1347	102	429	239.5
	1051	208	1169	166	1260	418	189	490	118	162		1452	157.5	11509	202	396	253	158	195	150	174		1763.5	1352	763	651.5	303.5	5340	1099	235	156	260	129	139.5	144.5	144	136		2530.5	207	1499	181	954.5	2661	106	1630	65	1148.5	142
	892	179	7878.5	182	1120	231	165	211	188	201.5		6560	203	1049	202	610	294	125	184	118	219		8322	4843	750	1009.5	248.5	8359	3941	308	175	202	161	157	142	134	123.5		1593	182	1772	164.5	1477	2462	86	2010	112	1238	137
	597	180	1133	172	990	296.5	142.5	326.5	187.5	202.5		2611.5	201	2444	192	836	215	132	186	147.5	189		437	440.5	2916.5	3254	279	3487	6012.5	249	219	121	134.5	129	134.5	141.5	135		869	175.5	920.5	186	1933	1107	132	1831.5	123	1412	172
	1759	200.5	6519.5	202	1317	257	169	339	159	266.5		3459	198	998	189	686	325	123	270	132	527.5		3281	3584	294	275	285	975	4532	298	252	320	182	148.5	184	225	149		3418	201	8225	195	1831	2733	105	6259.5	110	1434	247
	714	183	6285	208	1882	259	179.5	551	249	197		2825.5	196.5	23100.5	241	822.5	264	146	343	123.5	281		2665	4503	1020.5	1468.5	284	2276	1139	301	178	113	122	127	169	142	151		958	191	3777	174	2648	1024.5	100	2833	120.5	1869	133
	2209	173.5	1371	196	2760.5	205	161	225	170	413		3816	213	1430	201	899.5	213.5	135	272.5	112	360		1753.5	1097.5	3179.5	1030.5	388	2152	3164.5	222.5	775	210	151	146.5	133	140	151.5		893	161	1356	189	3050	1004	106.5	974	120	2310	186
	44228	210.5	1540	416		467	237	5731	270			1190	218	3106	202.5	1455	322	125.5	234.5	155	322		498	389	1223	785	114.5	2155	2732	347	228	138	111	118	152	149	120		25991	160.5	1276	214	7005	18054	102	1775	246.5	4223	272
	2804	198	5862	2216.5	360	962	207	568	162.5	160		1887.5	198	6517	282.5	3458	215.5	128	271	123	208.5		407	394	24442	7070	116	2008	1745	189	592.5	163	132	147	138.5	147	197		3525.5	180	5757	3554	653	2830	117	3455	7921	433	201
	680.5	154.5	2008	182	1466.5	1149	196	172	184.5	158		833	209	10336	206	600	391.5	97	278	141	159		2755	3624.5	1705.5	2969	153	2819	1964	249	237.5	266	127	147	144	140	154		1017.5	168	724	181	398	1051	109	900	103	327	166
	993.5	186.5	3025.5	166		401	156.5	336	136	1019.5		5828	194.5	17082	221	705	206	133	180	130	396		17378.5	17278.5	1175	435	102	7459	4271	344	179	101	167	156	134	137	147		1847.5	162	1176.5	209	7295.5	2322	106	1660.5	103	3925.5	179
	1380	163	4368	194	1574.5	368	207	187.5	149	243		2210	223.5	6675	178	350	514	118	244.5	115	181		1531.5	915	1742	930	266	1933	8398.5	206	237	95	122	142	213.5	209.5	134.5		1655	157.5	3218.5	190	1625	1991	102	3398.5	122	2441	179.5
	170	197.5	1324	208	2396.5	137.5	156.5	297.5	174	483		246.5	210	12503	237	1102	148	129	279	130	309		1086	1016	816	841	383	2363.5	1775	122	176.5	207	132	136.5	144	110	150.5		186	178.5	1173	200	3088	114	97.5	2335	109.5	1902	126.5
	2730	172	3865	211	1173	407	143.5	640	170	212		4804	194	1375.5	192	550	215	128.5	378	133	178		3102.5	2278.5	3586.5	1480.5	311	4715.5	1736	217	419	129	148	151	164	157	139.5		2993	160.5	2217	174	1277	2571	117	2680	104	922	362
	1063	204.5	4085.5	169	1182	411	174	302.5	153	265		1123.5	194	4972.5	202	415	177	115.5	363.5	120.5	193.5		1453	737	3456	1164	298	1650	2756	354.5	155	332	141.5	144	143	153.5	152		1140.5	167	1018	175	1065	1491	107	1165	82	1997.5	140
	1070.5	220.5	2074	169	2175	198.5	186	425	149	491.5		4425.5	194	8143.5	198	553	160.5	112.5	318.5	131.5	183		5613	2458.5	4593	4629	132	590	1091	154	361	306	167	119	141	128	140.5		1114	176	3553	185	2075	1671	114	3836	89	1926.5	153
	4388	166.5	3823.5	152	823	250	160	303.5	156.5	301		1227.5	212	8691	216.5	548	384	129	373	132	181		844	735	15169	7207.5	339	2409	529	278	1360	336	168	137.5	142.5	140.5	136		5414	171	7792	197	880	5011	88	6051	79	1093	198
	3622	194	5170	191	1459	305	158	272	194	344		8474	223	25876	218	447	296.5	133	509	129	172.5		5443.5	855	397	376	255.5	5594	2522.5	203	243	259	117	135	133	140	143.5		5579.5	222.5	4168	202	1254.5	4284.5	102	3644	116	1577	170
	2986	273.5	1404	176	577	795	194	446.5	141	616		3226	245	1619	210.5	2037	163	141	236	126	225		1795.5	1027	936.5	359.5		2447	1167	231	434	322	131.5	154	142.5	126	150		2054	231	2003	180	900	2068	147	1977	102.5	799	216.5
	2746	168	13109	250		339	180.5	628	227.5	363		2346.5	175.5	6167	265	2118	157	120	244	124	316		1805	2150	3799.5	2163.5	167	1405	3490	244.5	249	261	131	141.5	137	133.5	137.5		3225	188	8732	174.5	4043	2206	90.5	6310	104.5	4191	190
	2023	209	2919	203		575	201	283	211.5			5110	238	3675	228		264	150	264.5	141	832.5		7141	4348	877	1277.5	142	2743	1962	262.5	218.5	336	159	147	148	158	140.5		1744	156.5	3377	203.5	5118	1438	79	2302	109	2514	221
	738	155	2815	174		167	128	382	178			4190	231	12732.5	213	2624	164.5	123.5	1519	125	275		2237.5	2321.5	21848	22330	176.5	2129	2243	200	396	99	134.5	135.5	152.5	144.5	141.5		499	166.5	2388.5	219	4606.5	512	99	7182.5	116	3950	131
	3657.5	290	1003	205		570	198	215	191	312.5		4829	208.5	4889	226	444	255	135.5	181	140	191		6499.5	4039	490	945	138	1497	1982	279	191	263	128	147	144	159.5	151		3333	159	1033	196	3949	2210	110	1050	110	4054	147.5
	1916	202	1916	206	948	212.5	169	213	189	374.5		615	174	12064	202	1111	247	112	324	160.5	263		364	454	9464	5814	155.5	1457.5	1949.5	310.5	552	176	120	155	137.5	139	143		1616	160	1555	195	1950	1467	112.5	1312	105	1625	233.5
	8085	181			1498	339	163			287		6548.5	218.5			733	162	117.5			180		1912.5	1763			315.5	1436.5	2274			342	160.5	149			154		8431	158			2109	6415.5	91.5			1734.5	366
	11476	142.5			1447	232	174			267		2201.5	195				192	106			183		998	1701				549.5	1666			194	126	144			144.5		12170	158.5			1587	7285	89.5			937	258
	1105	200				185	252.5					2339	189.5				198	133					1715	1228				2214	802				129	142.5					1267	173.5				1091	117.5				147
	6066	179				1247	176					23238	214				204	118.5					30041.5	38120				47231	1836.5				152	135					8395	165				10611.5	99.5				438
	820.5	191				214	241					831	196				229	131.5					1110	991				4123	52831				165	167					1480	163				1364	96				621.5
	1586	195.5				259.5	191.5					1316	177.5				207.5	118					2279	3172				1393	4799				138	131					1314	189				1895	94				185
	2290	191				201	240					534	199				224.5	128					507	391				1296	2156				148.5	157					1889	162.5				1675	98				236
	1952	197.5				1134.5	190					3670	190				689	119.5					4302	7573.5				9840	2028				177	152.5					1171	188.5				1374	95				185
	1134	193.5				226	158					1601	227.5				490.5	131.5					2331.5	1990				6111	16831				148.5	136					1401.5	171				1378	101				138.5
	2117.5	192				201	162					1876	196.5				231	121					1261	1662				4044	7229				140.5	153					885.5	209				1013	117				134
	2091.5	198				371	189					614	167				185	145					1045	2936				3963.5	8880				142	156					3553	171.5				1881	104.5				175
	5635	193				270	195.5					1143.5	207				785.5	120					1973	2286				8114.5	9526				359.5	584.5					4454	187.5				3915	104.5				216
[truncated: 208 more columns]

## Sheet: Supplemental Figure 1
	RBD	RBD	RBD	RBD		Alpha	Alpha	Alpha	Alpha		Beta	Beta	Beta	Beta		Gamma	Gamma	Gamma	Gamma		Delta	Delta	Delta	Delta		Omicron	Omicron	Omicron	Omicron			RBD	RBD	RBD	RBD		Alpha	Alpha	Alpha	Alpha		Beta	Beta	Beta	Beta		Gamma	Gamma	Gamma
	514	147	2782	128.5	337.5	621	168.5	4161	149	957	524.5	134	599.5	884	459	714.5	185	928.5	175.5	819	1114.5	191	690.5	170	415	1070	125	896	420	375		4875	144	782.5	177	338.5	6213	136	1718	146	811	3639	108.5	330	337	312	5133.5	109	498
	576	130	1756	146	528.5	2758	169	2405	171	1587	1134	121	417.5	860	1882.5	1608	142.5	834	165	2463	1897	171.5	735	100	702	251	57	929	205	564		4700.5	144	1835	150	212	5863	148	3073.5	149.5	226	3298	116.5	648.5	241	182	4569	141	1177
	371	110	1597.5	129	564.5	1292	130.5	2020.5	136	1774	363	121.5	735	490	353	1144	150.5	1207	169	677	309	195.5	930.5	1307	326	328	79	1570	774	588		497	148	556.5	174	284	1141	111	983.5	129	383	347.5	79	208.5	107	230	449.5	104	270
	444	137	6240	141	308.5	583.5	143	7981.5	134	954	362	121	2529	418	268.5	470	129	6184.5	238	710.5	381	148	2845	461	364.5	514	59	8481	838	380		9623	154	8499	169.5	1149.5	14144	138	10303	122	4571.5	3711	122	1156	455	453	5895	104	2970
	478.5	134	5579	125	733	853	175	6183	136	912	295	123	1334	553	608	704	190	1815	179	1104.5	461.5	179.5	1862	662	938	1410	147	5942	843	711		5671	145	636	117.5	476	7198.5	167	626	107	595	281.5	123	165.5	76	394.5	379	114.5	209
	950	150	1464	134.5	272	1027	157.5	2111	171	283	735.5	164	271	382	582.5	988	145	419	125.5	373	1026	162	494	990	236	595	135	2058	970	254		21357	454.5	577	151	306	18467	689	1092	141	864.5	11551	237	350	373	210.5	11840	252	405
	339	224	572	135	851	597	265.5	984.5	186.5	3807	1166.5	249	325	204	892	1111.5	279	723.5	261	1823	430	268.5	446.5	1243	1767	840	103	886	175	843		2289.5	193	372	164	1202	2676	169.5	1038	153	1560	1136	141	299	459	539	1800.5	148.5	542.5
	395	142.5	640	122.5	414	906	155.5	868	162	1344.5	406.5	113	841	287	800	415	162	1093.5	278	1241	412.5	155	739	775	517	1040	85	546	617	497		9490	159.5	83570	285	287	10177	141	116214	519.5	535	6170.5	112	219.5	192	311	7625	123	737
	4058	124	1235	180	542	8105	127	2592	220	1577	583	134	1935	205	337	1048.5	133	2685	367	646	1253	161.5	1786	729	434	420	91	2274	1127	498		3151	127.5	498	148.5	898	6660	120	674	125	1522	2911.5	131	281	251	410	4881	113	412
	681.5	127	448	148	364	567	137.5	875.5	154	1040	1251	121.5	434	537	691	932	124	662	206	2910	1519	154	398	98	656	863	64	835	4400	398		2572	149.5	650	149.5	263	2140	109	1263	123	487	2574.5	109	289.5	137	198	1965.5	102	638
	627	127	2760	204	518	1566.5	160	4263	211.5	1485.5	671	122	1299	460	779	1126.5	219.5	1908	251	3095	711	153	1782	1315	393	589	117	4442	2695	560		2873	127	4127	157	294	4764.5	124	6100	175	413	2214	129	811.5	91	277	3255	119	1434.5
	397	139	996.5	120	294	662	134	1942.5	200	1049.5	456	119.5	489	475	1239.5	570	158.5	736	238	4282	430	168	935	1208	475	111	104	986	7136	280		6557	143	2612.5	155	301	7836.5	159	2015	138	508.5	3333	125	489	429	290	5736	124	747
	5836.5	119	1066.5	1232	1073	6566	143.5	1856	2490	1809.5	1342.5	122	1120	188	710	1221.5	117	1753	808	1054.5	1828	171	1119	797	635	530	46	704	5292	1025		1057.5	152	4685	358.5	269	1673	124	5614	500	557	922.5	94	1695	471	321	1202	146	2281
	3294	113	6498	120	191.5	2822	129	6884.5	130	281	2670	125	4429.5	466	248.5	2628	137	6359	156	790	3633	173	5488.5	249	251	190	142	7118	8682	122		6977	136	1942	130	392	6033.5	127	2823	155	1473	7641	153.5	860	505	517	7085.5	113.5	1199
	521	161.5	455	146		972	132	1011	193		791	128.5	395.5	614		873	136	926	200		646	150.5	456.5	92		1332	117	292	7718			6425	168	450	136	4410	6750	144	823	129	8691	6026.5	141.5	274	508	1399	6270.5	111	436.5
	503.5	121	3858	119	261.5	1125.5	145	5571	170	463	381	135	682	791	256	632.5	159	1430	178	576.5	421	144	1135.5	1070	296	570	85	1734	4753	207		2939	145	14229.5	194	224	3543	135	19396	161.5	524	1329	111	15996	410	228	2087.5	103	16984
	815	151	1847	123	227	707	117	2939	142	320	870	109	988.5	613	290	891	123	1917.5	149	636	1001	137	603	1385	247	195	48	916	9205	226		4312	131.5	4038	129.5	223	4837	115.5	9054	148	364	3881.5	117.5	1626	524	192.5	4267	103.5	3013
	244	117	6400.5	164	285	425	130.5	8154	183	847.5	393	129.5	8164	262	348	639	136	5695	227	826.5	391	167	6354	389	301.5	229	110	4724	881	273		2375	135	3274	163.5	215	2751.5	142	3166.5	117.5	341	441	114	674	222	231	612	135	972.5
	725	124.5	709	160	596	1166	134.5	2321	187	980	854	116.5	1146	142	354	1082	125	1597	247	1064.5	1057.5	160	437	318	701	1362	124	697	3329	549		6588	133	464	137	263	6754	132	666	130	552	3333	93	264	74	230	4087	123	410
	1290.5	136	12001	151	279.5	2484.5	130.5	15128.5	186	709.5	445	124	3930	406	278	679	126	5591	186.5	973.5	515	142	5515	894	220	921	76	11791	609	236		15297.5	144.5	9058.5	146.5	413	17361	160	11030	113.5	432.5	6802	127	2297.5	469	296	7998.5	119.5	5858
	2652	122	1375	132	479	3132.5	163	2510.5	186	3213	3835.5	109	1111	198	1920	4673.5	124	1315	220.5	2536.5	3832.5	149.5	1408.5	1216	693	1471	78	1841	814	490		15305	156	907	148	271	15004	132	1496	107	593	4101.5	108	446.5	460	343	5715.5	103	645
	917	136	2175	172	673	2907	161	5897	248	2164	2038	133.5	3280	193	1077	2833	156	4445	247.5	1541	1548.5	182	1856.5	193	689.5	1274	46	7519	1127	617		2416	155	2332	133	343	1281	113.5	4791	134	495	428	108	2291	466	301.5	639	109	2631.5
	903	137	54035	5123	173	2275.5	223	45444	4961	1276	2374	122	29386	203	270	3523	203	34479	1063.5	542	1958	166	32667	1432	290	323	62	28278	953	175		28090	164	14337	195.5	839	33469.5	149	15687	275.5	2443.5	1787	115	16683.5	126	457	2394	103.5	26083
	353.5	125	1808	154	190	465.5	120	2347	151	530	321.5	126	3385	344	209	411	120	2937.5	148	442	458	140	2225.5	703	291	681	86	581	2363	138		2393	152	115468	229.5	268	3429	134.5	112039	201	590	1286.5	112	48151	175	287	1902	123	56501
	760	144	55285.5	132		1414	126	56535.5	141.5		636.5	107.5	25268.5	336		637.5	117	39663	195.5		666	160.5	53955	662		1409	56	24881	510			7615	141	2958	161	441	8594	107	4782	130	1047	4715	114.5	4297	145	350	5036	102	6398
	901.5	111	26438.5	133.5	441	1417	148.5	18168	121	847	785	117	6051	335	485.5	1239	136	7765	144	944	748	152	16407	752	333	255	47	13765	484	460		7656	164	7198	164	232	8765	137	9927	120	319	3089.5	121	1029	266	203	4363	111.5	2063
	143	122	15828	130	434	137	125.5	23456.5	162	1675	132	108	1840.5	362	1403	137	115.5	4416.5	188	2368.5	165	159	1944	1138	1091	915	110	9773	1893	446		165	149.5	4843	146.5	407	128.5	130.5	9413	141	582.5	108	118	4574	389	388	119	120	6202
	489	122	9597	143	233	466	104.5	8341	168	622	507	119	3133	1469	293	980	131.5	5271	208	568	896	141.5	6122	1387	192	616	82	3301	390	486		9962	147	1682.5	153	290.5	11083.5	127	3237.5	113	442	4131	130	656.5	287	226.5	5617	121	818
	524	136	3660	126	440	819	128.5	5731	127	721	1109	117.5	908	408	424	1439	143.5	1408	169	786	812	149.5	2461.5	986	499	545	62	1197	452	543		633.5	134.5	36153.5	143	256	1717	112	38791.5	130	314	1445.5	129	1465.5	418	177	1881	119	2227
	514	108.5	10226	120	1107	616	129	10342	140	1778	509	108	1913.5	636	1291	765	82	2358.5	198	1962.5	1018	132.5	888	333	1135.5	1413	113	8837	956	541		4911	159	1129	163.5	324	6184.5	148	2012	117	740.5	3404	110	558	244	460	3939	134	1271
	946	132	20554	111	241	1008	137	23490.5	126	498	1124	115	10227	1127	509	1467	130	13862	136.5	546.5	581	162	17728.5	1070	320	1104	47	18716	327	362		1742.5	140	5770	131	240	1603	138	8755.5	140	329	803	120	2781	525	209	1168	106.5	4122
	3050	108.5	4009.5	130.5	247	2697	160	4762	195.5	514.5	1633.5	121	2844	714	436	1691	180	3800.5	196.5	1198	2016.5	195	1129.5	1214	327	558	125	3309	861	491		11509	134	7725	158	192	14172	143	10494	131	221	11196	114	540	69	173	12877	114	773
	2406.5	190	2472	135.5	324	3166	232	5365	125	1339.5	3986	185	1165	656	337	3459.5	251	3002	192	910	1703	203	1488	708	575.5	607	78	1256	463	468		9372	385	2213	137	288	9906	436	4767	105	448	5375	238.5	1441	155	222	7355	338	2408
	605.5	112	4257	161	2401	1882	136	6891	237.5	6400.5	927	121.5	3887	1320	5574	1010	153.5	6117	283	5538.5	868	191	2973.5	1009	730	143	125	2347	811	2437		4012	164.5	3956.5	147	575	4734.5	132	6443	116	955	2247	111	824.5	269	629	2247	117	1208
	2559	136	14604	139		8559	128	20038	186		1373	123	712	1015		4272.5	127	1536	298		4080	158	2537.5	581		1350	121	11639	700			4134	162	882	152	4775.5	5140	126	1574	116	6139	2840.5	119	389	305	845	3728.5	119	597
	2237.5	102.5	8871	130	559	4231.5	121	8415	162	2411.5	652	111	8060	552	2042.5	806	117	16017	190.5	3131	1487	142	6239	436	1310.5	1166	85	1529	521	1559		4102	178	21127.5	156	706	4919	153	21839	122	748.5	1391	136.5	8190	361	447	2161	107.5	11030
	2381	159	1943	141	722	2392.5	157	4410	197.5	1377	2892	131	1098	594	853.5	2893.5	136.5	1456	189	2982	2663.5	203	1625	1116	611	1236	144	781	3174	606		8359.5	145	3038	154	365	9108.5	101.5	5132	160	644.5	5826	133.5	1678	78	429.5	6480	110	2011
	475.5	117	1552	128	560.5	1211	160	2116	143	2000	1378	112	563	499	254.5	1825	142	803	228.5	556	850	183	1136	1438	348	853	69	1822	2086	491		19545	147	19166.5	167	269	23468	134.5	19694	129	706.5	4507	123.5	4666.5	345	192	24958.5	122	9347.5
	2137	119				2594	125				1578	121				2141	138				2135	179				199	52					16182.5	163			617	25509	154.5			1172	4349	122.5			364.5	6834	120
	688	134.5			2692	1179	126			3903.5	1195	112			2536.5	1232	136.5			2373	1425.5	159.5			1368.5	908	120			1825		4727	161			1760	5930	122.5			2882	3605	104.5			923	5098	126
	864	111				1460	142				691	113.5				941	124				1677	173				443	85					5183.5	154				7718.5	136				3382	98				4685.5	103
	27803	113				21552	127				38367.5	116				28881.5	128				23662.5	157.5				874	120					3345	93				4254	120				4339	103				5501	84.5
	425	129.5				726	154				246	128				389	157				404.5	161				981	89					613.5	152				1202	135				733	124.5				1141	108
	1429.5	119				2014.5	134				1704	124				2711.5	132				2079.5	153				1110	45					4989	142				5956	140				1531.5	126.5				1974	126.5
	287	148				494.5	169.5				373	113				625	309				432	148.5				908	107					712	136				1128	110				325.5	115				548	126
	711	133				939.5	127				808.5	115.5				1087	94				975	160				1408	119					2997	142.5				4109	117				1928	146				2611	114
	1505	124				1799	139				915	125				1216.5	123.5				1033	186				518	80					7346	136.5				8962	152				2215.5	122.5				3178	132.5
	550	98				1246	150				1158	131				1719	122.5				755	151				657	63					6314	163				7508	139				778	112				1494	115
	1004.5	144				1754.5	127				1544.5	124				1858	131				1525	164				1092	145					943	145				1353	103				778	125				1094	101.5
	1700.5	143				2140.5	129				1587	101				2460	114.5				1586	137				1334	115					3811	144				4558	139				979	125.5				1296	107
[truncated: 276 more columns]

## Sheet: Supplemental Figure 2
	S	S	S	S	S	S Alpha	S Alpha	S Alpha	S Alpha	S Alpha	S Beta	S Beta	S Beta	S Beta	S Beta	S Gamma	S Gamma	S Gamma	S Gamma	S Gamma	S Delta	S Delta	S Delta	S Delta	S Delta	S Omicron	S Omicron	S Omicron	S Omicron	S Omicron		S	S	S	S	S	S Alpha	S Alpha	S Alpha	S Alpha	S Alpha	S Beta	S Beta	S Beta	S Beta	S Beta	S Gamma	S Gamma	S Gamma
	55767	27299	3649	7898	156	34708	16823.5	3224.5	5462	322	38137.5	15126	506.5	1103.5	103	51477.5	28033	3758	8018	368	55705	29014	3224	6864	203	25598	28088	3673	8090	271		935	923	697	411	286	763	636	797	636	1133	1206.5	1252	169	155.5	110	2257	1616	766
	15508	16098	9477	19889	111	9774	7888.5	6014.5	11236	243	9064	7762	7976.5	17829	91	22848	20623	10214	18311.5	252	9022	17761	8620	12211	293	15924	14401	9633	17893	253		4268	1052	544	627	188	1365	602	476	517.5	414	1139	622	550	691	102	10492.5	3564	753.5
	8539.5	5402	10804	21587	180.5	4118.5	2360	9398.5	19247	345	1068.5	276.5	1908	4900.5	96.5	14215	10301	5255	7732	401	12755	4951	10224	23160	88	8783	4411	10514	24681	81		358	483	846	567	1093.5	300	388.5	1059.5	1104	4313.5	140.5	133	266	222.5	115.5	810	1287	840
	13681	13657.5	4444	3461	813	6806.5	5690	2267	2257	2676	13787.5	14417	4306.5	5151.5	632	18536	18167	10655	11181	2398.5	4423	12617	3137	3173	178	11563	14296	5424	3812	218		1621.5	858	556	468	881	728	453.5	702	595.5	2678	2308	1000	340	338	77	2550	1707	1733
	9553	11685	7473	21747	354	6178	8370	6176	15203.5	565	1673.5	4247	1749	4556	90	6817	8569.5	4572.5	8198	750	20108	9597	6993	24500	153	6533	10149	6416	24862	238		263	582	600	446	1249	390	738.5	584	587	4975	134	320	274	265	78	366	861	716
	49481.5	46361.5	6077	17544	1519	28445.5	25234	4264.5	16296	1705.5	40546.5	30166	3540	18834	93	51844	48518	5289.5	23009	2504	11590	40707	7036	14336	76	21222	47686	6180	16796	175		6115.5	3604	424	678.5	1512	1841.5	1707	531	759.5	4973	6786	3268.5	399.5	672	98	8473	8656.5	624.5
	36635	24855.5	279	1218	183	21127.5	13405	222	1224	171	16610	8865	87.5	171.5	100	38654	28010	254	1139	209	23016	22159	348	989	116	2709	25302	333	1126	253		904	1217	996	395	583	503.5	886	2206	1029	3049	419	830	83	105	93.5	2210	2544	1055
	19774	21999.5	252	409	271	8794	11570.5	232	304	404.5	13601	14190	93	147	108	21208	26587.5	353.5	1033.5	390.5	22845	23991	317	599	157	24986	21212	190	509	262		2636	1652	175	198	221	1678	955	390	369.5	677	2527	1168	293	493	88	5465.5	3923	401
	24580	37575.5	6716	2742		31921	46339	4725	1281		15032	21288	793.5	469	2686	16102	26335	6427	3469.5	4737.5	8348	33102	5159	3228	155	31393	40041	7090	2642	97		985.5	4223	552	258	369	1068	2416.5	675	238	499	543	1016	196	132	140	1085	4413	693
	52189	10327	94	125	333	33722	4540	149.5	162.5	186	45077	4142	91	93	220	54620	13878.5	146	140	872	23852	13406	156	137	100	22160	7905	193	212	177		2706	716	276	177	172.5	1535	487	1087	292	250	3047	455.5	96.5	96	86.5	2458	1364.5	1122
	15631	4274	259.5	142.5	173	10505	1374	221	195	439	4014.5	396	146	75.5	101.5	18661.5	6604.5	366.5	188	378.5	5111	3733	217	439	92	4428	7034	883	197	202		627	555	213	133	374.5	1069.5	1061	336.5	276	1310	225	151	94.5	78	108	1564	1503	331
	22344	8423	17856	7325	211.5	13797	4630	17426.5	8094	317	12235	2595.5	1900.5	337	97	25555	10833	5620	1735	313	1293	8625	14289	6988	230	8914	8071	13267	8682	88		763	556	875	505.5	164.5	1074	647	1191	748.5	297	693	388	286	211.5	113	1906	1708	1180
	47749.5	42198	5420	9629	151	34433	27023.5	3842	7912	287.5	31818	25853	1460	1705	95	48392	41820	3905	4333	325.5	22219	41284	5333	9409	300	32280	41379	5784	10491	75		2094	2577	1283.5	1932.5	863	2527.5	3212.5	1984	4109	3408	1481	2643.5	208.5	156	108	5938	7164.5	2192
	46935	34800	9796	9367	659	33595.5	20910	5981.5	6502.5	594	44894	23789	6423	6709	91	50904	36039	10357	9561	373	6364	38439	9651	9441	282	37473	34635	8629	9658	152		1823.5	1032	587	404	1729	2851	1951.5	501	339	5264	2316	1172.5	315	275	78.5	4969	3275	617
	36027.5	27057.5	119	122		21793	16324	166	176		34249	28560	77.5	83.5	27184	42439	29524	180	145	32815.5	19016	29721	77	150	115	17114	23624	807	226	213		1099	1141	259	148.5	1653.5	957	1091	910.5	508	1922	1801.5	1565	69	78	6293.5	2925	2206.5	819
	13926.5	21793	5564	8746	144	6320.5	15768	6189	6708.5	181	7498.5	13391	6473	9178	93	19499	30636.5	4820	10418	298	24920	24725	5214	8450	295	38276	23637	5188	9866	291		14483	18486.5	708.5	509	412	10103.5	10125	870	682	2250	1222.5	1842	419	380.5	93	28320	31981	1223.5
	67489	44756	5761	7996	125	47417	29937	3559	3411.5	212	58795	29317	1019	2645	110	69405	52280	6620	7759	241	1627	43379	5069	6904	183	4160	40485	5629	8642	115		1448.5	1413	4876	5015	166.5	845	838	2174	2331	482	3083	1904	262	204	77	2456.5	2369	4817.5
	2197.5	2603.5	19591	19074.5	138	821	1348	19671	16741	363.5	204	187	1244.5	294.5	88	4534	5926.5	1713	1385	279	22010	2227	15989	16587	233	12475	2528	13583	16185	292		562	381	676.5	481	141	460	439.5	874.5	663	304	147	121	169.5	112	83.5	1391	938	704
	29638	36176	115	121	142	22986	21930.5	166	169	171	27344	29019.5	94	91	107	35351	39044	175	177	186.5	8791	3694	720	699	167	23178	31427	174	534	176		2460	2802	212.5	174	335	4071	4558.5	456.5	635	1365	2007	2613	95	100	93	8842	10403	1425
	57924	54804	19189.5	20267.5	144	40879	31955	13069	13474	180	39916	28204.5	13305	12898	105	61640	59346	15794.5	19201	211.5	10244	51026	18794	23380	229	33780	57110	17170	22437	102		2429.5	2290	1245	946	170	1424	1565	1122	1111	578	5779.5	8795.5	632.5	523	112	10042	5164	1956
	40145	28962	9816	2751	148	24087	15152	7559	2225	177.5	37484	27046	1216	139.5	112	39686	32391	3826	936	199.5	22677	27667	7741	2225	218	34825	27661	9010	2384	283		1039	1498	485.5	263	248	1125	1524.5	582	339.5	676	1874.5	2167.5	289	135	97	3048	4490	609.5
	6212	2829	1788	650.5	284.5	2269	1133	1579	325	492.5	186.5	129	665	119.5	109	12080	7674	4504	1246.5	627.5	4048	2622	1589	649	136	22373	1471	1732	812	157		1049	396	362.5	1986	752.5	1377	322.5	360	2294	2323	799	162	196	1579	70	1435.5	992.5	649
	2083	672	58681	38126	239	938	486.5	53863	31772	649.5	122	122	26175	17961	134	5869.5	2312.5	52406.5	37415	790	9163	777	56418	31815	105	14052	244	59996	27284	128		1038	270	1336	1057	723	1508	857	2588	1572.5	2705.5	442	90	363	537	96	3320	1070	2205.5
	41269	39640	32426	45134.5	304	29294	28892.5	29203	38241	1471.5	33366.5	25624	8805	15940	104	42301	46201	39893	51099	1336.5	22289	38247	33415	47032	213	31163	39350	34710	43193	208		2240.5	4428	912	1080	227	1527.5	3176.5	1009	1032	945	1071	2793	477.5	854	98	5607	8231	1287
	108047	117510	3142.5	250	172	84855	95499	1780	225.5	286	96784	98125.5	2356.5	168	88.5	102702	110548	2100.5	315	294	13271	105374	4910	155	241	19991	102556	3219	602	151		3921	3489	386.5	153	680	2393	1811	653	328	3578	7953	6172	194.5	115.5	102.5	4482	5117	657.5
	21896	20772.5	21862	10167.5	108.5	12399	11832	11531	6035	149.5	16640	12211	21495	11245.5	84	26335	23949	17359	9064.5	252	18654	24692	23489	9342	212	38236	20306	26201	9583	252		2197.5	1151	1104.5	760.5	209	2045.5	1077.5	1149.5	817	351	2276	1081	922.5	779.5	87	7088	6168	1285
	15073	12384	14006	15324	202	7846	4938	9801	12318.5	641	11098	7163	642	598	95	18078	14003	4587.5	4123	790	16148	9436	13264	15142	276	37764	10356	11230	14676	107		794	728	436.5	486.5	263	499	479	446.5	466	1061	914	872	195.5	182.5	94	1594	1045.5	593
	38723	31451	15484	7493.5	139	28342.5	20095.5	12111	6709	217.5	19476	15635	1744.5	703	91	42049	36681	6153	3966	189	13563	34263	15023	7646	187	5784	34943	16072	7038	191		1063	1106	674	533	138	1617	1449	575.5	539.5	409	1581	1391.5	185	142	119	2024	3608	698
	17361	17598	27746	9969	164	7955	5729	18019	7679	191	6962	6628	26977.5	15431.5	94	22848	19189	34421.5	22367	228	24863	14139	21836	8993	125	5136	13391	26972	9026	194		994	746	609	567	179	725	517	564	448.5	207	540	558	226	516	82.5	2551	2065.5	747.5
	33309	29719	12988	11311	167	21954	18696	9797	8660	432	22825.5	15730	1491	1003	101	35167	31049	8747.5	7260	457	4425	25667	17792	10021	100	2328	22807	12312	13942	263		1775.5	896	547	606	1156	1235.5	654	548	562.5	4468.5	2285	1053	240	245.5	88	4230.5	3891	794
	13475.5	17507	49275	28790	167	6712	10073	50640	32506	296	5847	9150.5	27757	21105	65	20944	22389.5	26243.5	21609.5	259	2839	18191	447387	27888	83	26497	15567	46917	33701	290		2443.5	1241	688	692	544	1072	733.5	635	821	2995.5	4200	1433	352	628	110	6867	4088	679
	42496.5	11950	6755	5023	126	28102	6652.5	3531	2081	192	32815.5	8094.5	1979	2913	88	42221	16023	8551.5	8434	190	12724	14831	4661	4536	158	20883	15691	5883	5092	221		2307.5	642	612	426	176	1424	564.5	468	381	788	4490.5	648	371	342	87	3286	1536.5	940.5
	27092.5	16336.5	2826.5	194	151	16207.5	8027	3767	252	260	13119	4224	86	103.5	106	29867.5	18994	395.5	191	344.5	8738	15334	2729	501	298	21952	14400	2574	280	264		1178	803	391.5	143.5	475	1075	921	539.5	183	1330	901.5	457.5	177.5	92	98.5	3245.5	1744	412
	21265	28033	15385	4631.5	166.5	11216	16532	10727	2913	387	8909	19075	3785.5	550	121.5	25899	36245	11969	7630	465	4259	28601	14642	4536	189	34755	26383	14052	4571	249		1191.5	822	5125	2105.5	612.5	1659	1114	1947	1411.5	2531.5	1060	777	304	181	125.5	3356	2990	10776
	49803	38975	1056.5	1066		31382	23720	790	518		35281.5	25303	303	1088.5	120	47589	42049	2459	3730	1075	2660	37801	1137	1596	201	32622	33298	11601	1491	279		2136	2019	321	308	453.5	1349	1646	499	547	963.5	4054.5	2925.5	127	176	105	10566	8399.5	714.5
	46683	48335	56776.5	44779	935	45674	42473.5	55136	40776	810	51615	52234	14818	6213.5	209.5	57488	57063	45926	25154	1533	23308	42322	50776	41319	252	26407	46481	54903	41765	126		1531	1096	6168	3519	495	2269	1718.5	3860	1744	699	1940	1982	785	164	156	2595	2769	8203
	51546	41728	8274	9834	133.5	32345	27195.5	5399	6917	186	43173.5	32781.5	1306	2990	82.5	55870	48358	6480	6241.5	198.5	12800	39101	9300	9198	126	36769	44153	6757	10805	146		5773.5	4160	414.5	226.5	126	3875	2420	364	302	195.5	29112.5	6589	268	271	111.5	14529	7885.5	372.5
	4629	10264	33596	23846.5	247	1616	3974	25395	18056	288.5	1776.5	4817	5824	1539	100.5	6956	15657	28537	21724	392	1529	8131	36760	23970	128	29662	17444	32797	19973	157		370.5	522	1468	1091	494	862.5	718	1975.5	1205.5	828	235	314	595.5	275.5	123	927	1178	2550
	41017	36818.5			139	24936	22951.5			199	21081.5	17953.5			103.5	37151	36027			163	8074	38570			186	12225	29622			276		1849	1358			1521.5	911	813			1505	2366	1372			89	2665	2048
	23330	41200				12395	23215				18843	32884.5			8019	29271	44079			17936.5	6915	38976			105	19363	37607			230		3844	3719			836	1629.5	1791			886	7147	6985			451	5113	5730.5
	18000	13047				9398.5	6190				10792	6992				21208	17081				16073	11992				39478	11134					1502	900				1728	1128				1068	630				4011	2300
	79028.5	97220				72823	86828				49355.5	57614				71102.5	79487				6021	84547				2380	90767					5435	4008				4890.5	4914				2037	2311				3681	3913
	18741.5	21265				9520	10972.5				2943	2295				24683	28273.5				15646	20649				38083	19764					1023.5	800				734	581.5				395.5	318				3453.5	2283
	28526	34869				17060	21311				17063.5	20944.5				29111	38550.5				23532	34751				36323	37704					1251	1051				844.5	752.5				1283	825				3604	4414.5
	1277	910				617	374				141.5	99				2362	996				22408	948				5919	989					572	390				999.5	1483				137.5	140				1951	1659.5
	53611	75817				32930.5	49803				29799	54918				55732.5	78271				16329	74746				21815	74441					2680	1869				1315	914				5750.5	2670.5				8539	2983
	22836.5	30315				14210	16193.5				12023.5	15468				28859	34708.5				19171	29327				26363	30169					1083	1089				624	577				1011.5	930				2648	1695
	17383.5	28973				10144	16919				7130.5	10831				26610	30912				2749	28745				9122	31039					960.5	1073				646	680				882	803				1659	1739.5
	25016	46454				12944	25509				15247	32919				27964	46029				18621	46661				26400	44968					1006.5	1206				574	822.5				772.5	3291.5				2029	3230.5
	22447	31336				12972	20508.5				11183	16024				28285	35649				23260	33894				32397	34098					1203	1528				1046	1787				790	1211				3661	3759
[truncated: 192 more columns]

## Sheet: Supplemental Figure 3
	S	S	S	S	S	S Alpha	S Alpha	S Alpha	S Alpha	S Alpha	S Beta	S Beta	S Beta	S Beta	S Beta	S Gamma	S Gamma	S Gamma	S Gamma	S Gamma	S Delta	S Delta	S Delta	S Delta	S Delta	S Omicron	S Omicron	S Omicron	S Omicron	S Omicron		S	S	S	S	S	S Alpha	S Alpha	S Alpha	S Alpha	S Alpha	S Beta	S Beta	S Beta	S Beta	S Beta	S Gamma	S Gamma	S Gamma
	63498	25291	2851	5078	198.5	34651	14256.5	1387.5	3601	392	34926.5	14735	109	195	86	54368	29076.5	838	2066.5	272.5	59154	22894	2061	5366	67	67240	21522	2582	4850	249		54185	20689.5	249	905	129.5	29330	3213.5	242	435.5	251	36467.5	6879.5	100	112.5	108	62195	31648	375
	15725.5	17663	9767	18389.5	127.5	6096	2944.5	4443.5	10327	143	7713	3181	9576	17850	129	28251	19017	6353	22642	167	19892	19997	6927	12904	85	14643	18967	7862	18046	176		4703	2342	830	8782	109.5	855	530	334	2467	150	1541.5	381.5	1465	20885	83	17029	8416	1171
	5336.5	2245	11100	20394	371.5	1156	637	9108	16912	1839.5	158	113	411.5	1314	84	11836	5432.5	1881	4004	1121.5	4178	1691	14124	19152	83	4459	1995	11402	20542	186		711	296	2964	12841.5	246	301	181	1794.5	7498	855	94	95.5	127	557	82	2755.5	1230	712.5
	11951	9115.5	2200	1694.5	354.5	2679	1845.5	561	557.5	2321	14605	7377	3198	2309.5	87	13117	14429.5	10008	8709.5	1853	11823	8100	3640	1878	154	13826	10682	2217	1892	195		1799.5	1849	347	335.5	282.5	344	410	201	205	2157.5	3926.5	7112	430.5	1368	79	5343	7788	4768
	4666	7551	4977	17217	343	2022	4845	2487	11355	1322	202	791	231	2664.5	92	2611	5901.5	1066.5	5505	1023	4740	6807	3704	16004	112	3258	7088	5864	16426	95		326	2318	939	8609.5	259	261	821	619	5862.5	949	98	218	119	1317.5	114	384	3174	843
	64874	55859	2314	14358	392.5	28239	32988	2092.5	8041.5	895.5	44572	36475	2334	18191	102	59173.5	60103	3318.5	18031	587	68178	57199	2284	665	135	67523	56954	2637	12982	169		40231	53473.5	302	12109	107.5	15594	20999	290	4627	287.5	34081	39933	809.5	23019	89	55769	63227	1063
	30625	25624	148	381	194	11037	12061	196.5	274.5	975	8479	6354	95	89.5	85	32781	24683	145	214.5	730	36612	32066	223	193	234	24239	27949	438	720	99		20448.5	17056	155	107.5	151	3590	3705.5	162	133	396	1813	2243	79	56	92.5	28963	28527	108
	19063	19224	197.5	145	180.5	5729	6469	224.5	203.5	300.5	7689	10814	108	90	111	23536	22011	225	191	238.5	15550	19654	199	149	125	17722	22167	109	181	142		9875.5	10067	117	122	96	1053	1584	146	179	176	3113	5422	80.5	75.5	95	17958	25761	194.5
	28744	37897	7402	730	4024	38493	46775	3039	360	2397	16321	24477	945	116	1160	14830	23903.5	4570	335.5	2420	25710	37912	8230	774	106	24125	29166	7965	711	185		18498	49755.5	1751	161	341.5	31717	70066.5	352.5	189	220.5	16198	34161.5	108.5	88	164	11402	39222	1471.5
	66228	10263	159.5	107.5	143	41567.5	3072	166	150	175	57120.5	2691.5	104	108	94	66503	11261	208.5	177	126	63111	10741	170	148	117	70815	12409	268	106	228		84100.5	3199.5	143	108	111	40897	645.5	134	184	146	69998	915.5	96	90	85	86499	13254	196
	11475	2053	1032.5	125	144.5	4503	920	757	155	505.5	1208	106	95	112	77	17518.5	4701	219	158.5	365	12919	2090	1387	148	172	11780	1429	1439	196	166		6571	529.5	203.5	116.5	112	1559	206	166	161	247	477	108.5	73	77.5	93.5	19599	2096.5	167
	18513	6062	15228	2781	130.5	6061	1828	16081	3129	225.5	5219	1336	692	92.5	86	18627	7915	2550	413	203	17444	5693	13433	3078	81	15476	7364	13683	2696	64		11393.5	1724	10794.5	355	140.5	3645.5	440	9840	688	141.5	3762.5	390	165.5	83	96.5	24396	7236	947
	47692	59070.5	2931	4833	142.5	33446.5	39651.5	1784	5526.5	343	32598	42943.5	354	15867	84	51982	62466	2137	1965	314	47871	60730	2461	4671	111	44568	63371	2783	4485	85		65878	60599.5	370.5	822	88	32337	37156	326.5	905	145	37052.5	44890	105.5	2797.5	90.5	63778	69665	542
	49137	41728	7005.5	5641	645	32231	24121.5	3110.5	3544	2029	42668	29867.5	2822	3246	117	51340	43391	8500	6967	1317	51599	39065	8389	5598	247	46867	42829	7067	5987	232		53829	39910	800.5	526	232.5	24235	18061.5	469	528	908	47495	39933	479	383.5	88	57398	52533	2835
	29363	17479	142.5	114	53152	17486	6688	176.5	153	40466	34662.5	19315	98	101.5	35924	43850	24316	175	191	43655	27777	16194	144	165	234	27296	13360	516	123	152		39623.5	11287	140	111	56881.5	11269	2113	155	126	34149.5	42618	32233	90.5	92	38579	52142.5	35538	156.5
	13663	28319.5	1936	4096	178	5397.5	14860	2404	2993	405	1627	12467	2173	5534	90	23674	39961	1667.5	5701	400.5	13252	29451	1175	4169	199	14900	24185	1750	4029	167		4731	15439	255	408	115	1312.5	4010	249	424	190	1893	3559	220	1567	76	19169	39359	465
	68430	48977	3017	8341	150.5	48334.5	31645.5	970.5	2975	163	61961	39560	97.5	477.5	101.5	69072.5	54563	2165	5921.5	317	66380	46753	2412	7745	75	65021	48902	3793	8856	227		71742	43444	365	1251	106.5	43490.5	15748	217	509.5	165	52624	24258	67.5	141	75	76928	54391.5	765
	934	369	20393.5	19774	136	396	459	17090	14427	226	102.5	95	141	84	102	1658	1541.5	437.5	292.5	209	652	384	27093	17154	84	857	943	19197	16900	146		190	165	7861	8617	130	215	208	4631.5	5060	155	103	87.5	99	76	94	408.5	641	222.5
	34398.5	39342	140	155.5	193	16565	24638	175	226	390	25830	31175	123.5	102.5	74	35488	38848.5	230	150	250	39368	35003	241	180	111	34312	33531	195	156	117		16251	23248.5	122	137	99	4250.5	6486	146.5	188.5	165	15439	23340	107	86.5	101.5	20976	37489	130.5
	54895.5	68384	22917	21150.5	134	40042	42909.5	14811.5	12507	136	38275.5	46029	13291.5	16669.5	91	63911	71745	19568	22917	190	50768	65987	310	18516	187	59108	69052	29126	23972	246		46772	75597	6475.5	8466	107.5	21527	41700	2480	3895.5	129.5	24258	38602	5456.5	10290	90	65946.5	87279	11667
	43276	28411.5	8094	1282	133	23318.5	11511	4881	1001.5	209	43964.5	32575	221	85	96.5	46820.5	32437	1951.5	232	227	40826	24515	9602	1760	168	43766	24061	7575	1597	106		28894	20517	1940.5	223	140	6778	4089	1052.5	218	144.5	36950	33530	103	93	92	36100	37110	559
	2178	1229	1345.5	259	170.5	631	478.5	525	209	668	108	116	145.5	114.5	96	5939	2403	1322	305	565.5	3414	1531	1181	265	213	3874	1527	1334	284	193		340.5	311	196	163.5	131.5	219	128	230	169.5	260.5	88.5	74	98.5	90	87.5	2531.5	1058.5	739
	1080	597	92540	44343	309.5	858	381	83880	33676	1340	114	122	46958.5	20256	86	2034	983.5	81024	42978	1190	1725	995	96566	42326	71	1201	190	94640	46881	108		211	216	102885	37638	209	255	230	97882	29387.5	1165	89	97	54093	14444	99	594	432	96849
	43999	46843.5	46224	59713	358	23605	32150.5	33091	49619	1985	24523	36108	6057	15785	102	45857	48518	51523	64324	1238.5	52219	45328	48401	53104	162	46896	43654	49274	59882	103		56881.5	73440	41562	55746	347	31878	44362	22434	37282.5	1921.5	58109	56067	3425.5	8099	86	68437	81162.5	55241
	106327	114815	1363.5	490.5	231	84752	97059	770	335.5	791	88193	98436	612	111	101.5	97082	103322	638.5	969	713	104962	107553	1297	507	225	105731	105897	1396	468	86		127143	131136	383	151	127	96505	127246	212	168	367	119191	133592	208.5	80	89.5	117986	134349	340.5
	20325	17029	22252	8226	128	8286.5	4857	15688.5	4390.5	143	9046	3775	25234	12279	87	22022	15847	19820	6822	196	21629	12177	21367	8608	135	28153	21490	26092	8895	86		16929.5	7552	22433.5	2350.5	117	3690.5	1758.5	10458	593	166	9559	7197	34081	11928	78	33828.5	19978	25004
	9262	12251	26622	19843	224	1828	1707	16860	15523	967	7997	5088	193.5	227	118	12294	11069	1821.5	1621	646	7221	14953	24581	14384	212	6613	15432	24503	16422	241		4836.5	5140	19966.5	19232	179	359	391	10473	9473	549	4578	8736	99.5	97.5	107.5	11572	13269	991.5
	45628	34685	15286	3297	147	25440	16947	8579	2633	189.5	19797.5	18564.5	1314	176	108	50261.5	37943	3181	583	182	47822	29377	13314	2790	231	43301	37693	13074	3966	82		42997	40254	8387	653	103	20150	8940	5893	497	157	17188	19266.5	260.5	101	94	55539	53863.5	2511
	16735	15586	33504	4192	130	3890	4237	16524	2289	158	1847	1735	38539	11816.5	69.5	22206	22481	52166	19774	167	14437	17809	37792	4482	196	17396	13189	35374	5272	175		12911	9454.5	26461.5	3757	103	1629	1657	13778	693	162.5	2083	772	49067	9663	108	22606	22881	62148.5
	43264.5	26909	8986	6443	268	21609.5	10118.5	4439	3822	1541	25670	9994	111	147	88	40581	26347	2881	2104	1106	42231	27960	8973	5242	97	44026	29394	8639	7083	99		38258	38820	2248.5	1543	255	13087	11064	1094.5	776.5	1326	23432	18727.5	103	124	79	50444	50249	479
	11644	17189	60412.5	32758.5	201	3401	3295	55446	35786.5	760.5	3676	9853	38310	23215	109	15495	23445	36612	18982.5	441.5	19884	17511	68692	29139	141	16077	15901	61136	36602	79		4456	3169	58327	19852	127	705	549	62309	14980	276.5	1550.5	2085	41160.5	19484.5	93	14895	14895	40553
	53163.5	6801	4494	4777	165	32942	2351.5	1100	1140	234	39572	2305	190	1170	111	56122.5	9116	2875.5	5245	197	49468	9230	4852	4766	120	48161	8208	3973	4985	120		57100	769	490.5	444	103	27815	229	272	233.5	148	39141	312	104	243	99	66532.5	2889.5	694
	25693	14334	1229	287	137.5	8824	4398	742	188	190	7305	2092	93	118	107	24855.5	16832	207	130	256	22221	16462	1192	258	184	27328	19987	1073	390	157		10716	1858	187	187	100.5	2269.5	503	202.5	144	198	6665	270	87.5	90	93	21022	8032	178.5
	17315	23169	15567	5342	271	5112	8203.5	7321.5	1834	1012	6947	9274	560	131	123	25211	38126	13245	5894	837	20499	28796	13148	5141	159	12490	27393	18387	5857	94		5497	18498.5	4037	737.5	200	739.5	3230	1572	352	705	1274	9742	186	105	88	13876.5	33209	11170
	49872	44618	323	650	1099	31864	23674	299.5	299	816	32013	34915	101	486	96	54253	49584.5	410	1813	318.5	48901	45573	256	931	213	45790	41453	345	380	192		43788.5	45372	136.5	210.5	158	16748.5	16414	177	176	198	29284	28561.5	112.5	118	97.5	51924.5	51006.5	225
	52796.5	59392	69761	49803	426.5	47371.5	51294	55927.5	45238	280	49023	52831	13753	5836	129	59529.5	67283	35740.5	19820	465	56967	56336	67189	46732	221	52582	57345	12500	48437	107		40484	61690	63181	68276	128	32118.5	54873	55998	49572	154	47644.5	53726	8849	2932	96	56330.5	79958	39543
	62144	55561	6795	11315	122	39812.5	33251.5	3351	5854	144	43815	36761.5	357	1657	71	62787	55836	1709	4764	141	57380	25366	5607	10036	80	67718	50220	17014	12470	189		53898	57077	1100	8440	130	27310.5	23558.5	555	1600	176	43823	34046.5	111	888.5	93	63307.5	63824	585.5
	1009	3429	42060.5	31680	109.5	330.5	940	32104.5	21850.5	215.5	185	505	2439.5	2159	103	1472.5	4043	32254	22206	187	1532	3368	43671	27100	186	1825	2613	38793	29582	214		201	539	43295.5	25796	122	194	271	23076	15101	149	104	180	533.5	357	116	335	3432	34023.5
	41957.5	30602			143	24637.5	18719			210	22412	13752.5			83	41751	31313			230	41074	28918			200	39801	28553			190		40093.5	28688			123	14998.5	13664			145	17832	13662			101	43835	45475
	22871	33710.5				8810.5	24614.5				23445	32483				28904.5	45237.5				29541	26571			114	28880	31141			228		18291	50720				2620	19508				19163.5	43364				27448	58683.5
	11793	5106				4310	2444.5				6379.5	2698				14553	11630				9723	6604				10560	5111					9004.5	2446				1490	565				3434	1730				18515.5	9735.5
	83157.5	99284				82125	88640.5				54574	53680				74716	90819.5				77522	97383				83961	98903					115760	119168				105100	113740				77605.5	79246.5				100223	109242
	17306.5	16825.5				6099	4873				639	323				26048.5	28560				16466	18256				12763	15567					13560	17533				2432	3243				240.5	156				35894	44385
	32047	40122				12467.5	17592				15027	25417.5				32184.5	34961				31747	35510				31420	37273					25165	48447.5				7116.5	15076				16960	20827.5				40185	56870
	783.5	801				411	514				110	91.5				1134	1242				422	977				743	540					207	208				187	164				86	90				419	421
	54574.5	71802				37610	48380				28262	51511.5				53794	65173				51196	69750				53509	75930					77364	92683.5				42733	60519				53622.5	68483				84433	93452
	24523	32930.5				10594	15631				10005	17654.5				35110	43517.5				25235	33456				29580	29774					27035	30110				4540	6491.5				9304	12769.5				38212	44684
	21609.5	31038				5180	15598				2137.5	12029.5				19912	38356				29752	29159				24189	32036					14776.5	14713				3529	2432				1172	1943				31005.5	26645
	23422	53313				5220	21472				16042	41257.5				31955	60596				21197	55699				22124	55635					8152	50111				822	22422				8173	47966				21630.5	66107.5
	29799	42026				13028.5	17405				13966	18742				38734.5	40844.5				24275	37843				29918	42189					12005	18681				3395	4670				3719	5989				34976	41861
[truncated: 192 more columns]

## Sheet: Supplemental Figure 4
	RBD		RBD Alpha		RBD Beta		RBD Gamma		RBD Delta		RBD Omicron			RBD		RBD Alpha		RBD Beta		RBD Gamma		RBD Delta		RBD Omicron			RBD		RBD Alpha		RBD Beta		RBD Gamma		RBD Delta		RBD Omicron			RBD		RBD Alpha		RBD Beta		RBD Gamma		RBD Delta
	0.477872	2.58307	0.529096	3.26656	0.455793	1.2807	0.580354	0.892073	0.552199	1.61386	0.882201	0.907197		0.976326	1.17518	0.601251	1.15544	0.927099	0.957031	0.458233	1.15915	0.899008	1.01163	1.13601	1.25397		0.588505	1.21831	0.578401	0.984772	0.51326	1.19291	0.502039	1.71751	0.592241	1.13265	0.562266	0.993151		1.13889	1.0339	1.46602	0.775568	1.0367	0.903226	1.12953	1	0.840491	1.10069
	0.915786	2.21004	0.930957	1.88511	1.2341	2.3392	0.971029	1.77118	1.03673	2.27993	0.589221	2.24618		0.553706	1.35425	0.524779	1.33884	0.634981	1.39222	0.380754	2.83153	0.485359	1.59496	0.513121	1.23852		0.862403	0.769168	0.749252	0.760364	0.797344	0.829733	0.803163	0.821394	0.747616	0.80157	0.838445	0.629349		1.14679	0.912	0.796552	1.18103	0.929825	1.20419	0.862595	1.125	0.96875	0.990446
	0.233121	3.43889	0.544374	2.60875	0.324058	1.98024	0.659217	1.86419	0.322982	1.85364	0.022329	3.44462		1.05714	1.36979	1.05284	1.12671	0.909091	0.903727	0.894148	1.08896	1.02747	0.864407	1.05733	1.07143		0.695238	1.00465	0.744094	0.951181	0.749686	1.08587	0.623188	0.927835	0.777848	0.955519	0.665272	0.942584		0.882813	1.08411	1.02049	0.674847	0.828829	0.62963	1.20588	1.27888	0.863946	1.12
	0.901749	0.706767	0.894546	1.07862	1.03145	0.807212	0.906359	1.30756	0.968978	1.0932	0.603338	0.459432		0.498367	0.866667	0.56771	0.989811	0.675123	1.02239	0.647682	1.12893	0.502352	0.787018	0.672821	0.606335		0.606927	0.934896	0.751151	0.901468	0.603253	1.04138	0.63465	0.766423	0.667069	0.939583	0.610176	0.882979		0.912879	1.04	1.03802	0.852459	1.41304	1.19907	0.913793	0.987234	0.94012	1.07463
	2.07748	1.98203	2.03014	2.33477	1.39043	2.04111	1.14831	1.64254	1.53155	2.29656	0.199627	3.46238		1.44606	1.02476	1.75684	1.21924	0.950704	1.25714	1.10676	0.85782	1.50725	0.918455	2.22727	0.969925		1.17518	1.12385	1.26897	1.33745	1.05909	0.887805	1.7069	1.21304	1.06098	1.35897	1.22951	1		1.32683	0.879699	1.16406	0.983471	0.977778	0.973585	1.33658	0.93913	1	0.82622
	0.842669	8.02396	0.879893	6.33034	0.77755	5.37136	0.90127	3.06005	0.918775	5.03878	2.31412	7.97609		0.761387	1.77344	0.885751	2.06554	0.442639	1.45333	0.888691	1.08282	0.932321	1.4739	0.829677	1.71181		0.872385	1.49291	0.950062	1.37265	0.703329	1.34031	0.945081	1.44947	0.855107	1.4654	0.864459	1.39769		0.963235	0.82971	0.987342	0.725352	1.09735	1.00952	0.882129	1.17886	0.854701	1.15294
	0.533968	1.07349	0.687929	1.97922	0.489327	0.882022	0.578922	2.42699	0.647636	0.869792	1.82321	2.1236		1.11905	1.1	1.5867	1.01375	1.38814	1.02929	1.21311	0.670213	1.43945	1.00875	0.96682	1.23365		1.30075	1.16667	1.34357	1.07692	1.29338	1.05128	1.23402	1.22963	1.33998	0.881068	0.839623	1.14744		0.967742	0.839416	1.12931	1.00797	1.04546	1.05608	1.18254	0.958904	1.08125	0.985915
	1.09127	1.02422	1.06464	1.15014	1.1443	0.796407	1.05837	1.59661	1.08314	0.712719	3.86525	0.687657		0.605752	0.753623	0.650952	0.973274	0.621681	1.04583	0.449303	1.88694	0.70296	0.920513	0.695288	1.19595		0.892843	0.834375	1.0628	0.889968	0.897341	0.899563	1.03822	1.10185	0.979824	0.932886	0.983168	0.787671		0.845588	0.973282	0.969231	0.982906	1.04546	0.99569	1.18085	1.00806	1.13986	0.9
	1.20672	0.479418	1.31222	0.773593	1.74152	0.615925	1.34078	0.950953	1.73267	0.60688	0.860222	0.657949		1.35458	0.627698	0.898113	0.775862	4.44718	1.13514	1.96636	1.56439	2.62622	0.849162	1.37451	0.710037		1.66639	0.643979	1.00974	0.775599	2.23089	0.929577	2.06647	0.878289	2.25349	0.697436	1.67462	0.614679		0.967626	0.88843	0.845679	0.604027	0.942308	1.05769	1.16667	1.28866	1.04242	1.20968
	0.164575	1.05469	0.24531	0.837333	0.131399	1.08824	0.261646	1.01083	0.183819	0.783505	0.450471	1.13889		0.644907	0.887417	1.24817	0.922297	0.203686	0.708464	1.32882	2.02454	0.706511	0.855191	0.566779	0.737931		0.28781	1.044	0.516024	1.2093	0.19429	0.798246	0.304447	1.02817	0.36322	0.982036	0.274041	0.641975		0.814103	0.936709	0.781955	0.8659	0.878261	1.14674	0.76129	0.824242	0.951282	0.996815
	0.060847	0.653207	0.188304	0.278714	0.081076	1.02692	0.23751	0.419452	0.124384	0.793349	0.027359	0.603865		0.572	0.834395	0.566993	0.578947	0.637658	0.948718	0.806529	2.05677	0.525381	1.03012	0.76338	0.801205		0.474009	0.7	0.481323	0.797688	0.453209	0.692308	0.7372	1.40667	0.503881	0.633508	0.403886	1.36552		0.973384	0.932203	0.91195	0.987288	1.09314	1.00516	1.00424	0.97561	0.972222	0.940653
	0.308998	0.457944	0.414983	0.485741	0.165304	0.584071	0.2787	0.84733	0.297753	0.563973	0.190614	0.207836		0.500993	1.0641	0.638906	0.608932	0.542381	1.38346	0.346315	0.691879	0.642447	1.28926	0.508604	1.27397		0.485172	0.877698	0.45907	0.792683	0.335991	0.983051	0.438411	0.796512	0.395925	0.78453	0.507813	0.702247		0.948718	0.90625	1.01911	0.97153	1.17431	1.14904	0.875	0.691429	1.05245	0.929936
	0.883412	3	0.874205	30.2086	0.809599	0.951515	0.871348	1.26048	0.891051	0.236944	1.74949	2.17973		1.02553	1.11602	0.502412	1.29701	1.75397	0.919643	0.570544	0.614379	0.705279	0.837945	0.727097	1.41875		1.00379	0.175258	0.843764	0.125923	1.26306	1.00901	0.979813	1.3121	0.918514	0.593478	1.03385	0.130233		1.05592	0.880952	1.02492	2.07619	1.02845	0.875	0.715655	1.30469	1.01324	1.11373
	0.676515	1.11768	0.685611	1.18719	0.586838	1.03809	0.708755	0.9778	0.666403	1.15369	1.07111	1.05174		0.852503	0.851563	1.42864	0.666667	0.311096	1.05556	1.48547	1.51029	0.713628	0.78282	0.749133	0.69		0.852681	0.930412	0.92561	1.0812	0.542813	1.01182	0.965627	1.20704	0.787568	1.18984	0.798775	0.936548		0.970874	0.851301	1.004	1.19608	1.17734	1.06957	0.95283	1.19512	0.98	1.13858
	0.794922	0.976923	0.755882	1.31399	0.850578	1.25862	0.904765	0.510069	0.735786	1.12432	0.653323	0.534202		1.01871	0.969697	0.566713	0.977778	0.858643	0.763889	2.52223	1.51546	1	1.06358	0.831541	1.09836		0.985034	1.16667	0.900864	0.943548	0.986818	0.949309	1.07549	0.974194	1.01735	0.911392	0.967366	0.9		1.08017	1.1405	1.11607	0.870849	0.917749	0.770833	1.12438	1.17391	0.987261	1.07453
	2.19158	1.54675	1.55282	1.44601	1.92738	1.59135	1.30202	1.9585	1.50615	1.89205	0.328424	2.21069		1.44037	1.14583	0.952785	0.940806	1.22953	1.12841	0.905839	1.6066	1.19817	1.03585	1.14125	1.09735		1.52039	0.94	1.54468	1.08359	1.38468	1.10638	1.46197	1.32731	1.58887	1.21436	1.49298	0.899485		0.877119	1.0991	0.867925	1.17413	1.07692	1.0531	0.737226	1.26316	0.964856	1.04611
	0.668106	1.62166	0.646378	1.72302	0.557518	1.10366	0.66491	1.40593	0.628875	1.46818	1.68521	0.56833		1.27112	0.815789	1.53563	0.990926	0.953619	1.15234	1.9525	1.22603	1.18841	1.08984	1.35749	1.14286		0.665376	0.976378	0.69035	0.994403	0.484748	1.00398	0.556589	0.728335	0.602381	0.72447	0.618573	1.23101		0.927757	0.85614	0.920755	0.988048	1.06482	0.954774	1.00763	1.17051	0.650943	0.911243
	0.82931	0.639576	0.894388	0.401408	0.985075	1.15224	1.51333	2.09199	0.77332	1.0383	0.006465	0.520134		0.896739	1.03655	0.646259	0.917127	1.10526	1.09058	0.774716	1.21388	1.01688	1.05882	0.925926	1.2953		0.563549	0.458438	0.488312	0.547664	0.449612	0.806897	0.65483	0.868293	0.513333	0.586957	0.505593	0.314433		0.869565	0.885135	1.1498	0.753623	0.791667	1.008	1.36585	0.818792	0.94702	0.86
	0.995713	1.05058	1.03302	0.725389	0.986354	0.953642	0.972943	1.48792	1.05288	1.08939	1.7953	0.96063		1.08706	0.880466	0.850176	0.803468	1.02123	1.0303	0.952192	0.667883	1.0745	1.07055	1.28739	0.880435		0.749025	0.892857	0.796804	1.02602	0.824991	0.9	0.832705	1.12153	0.794773	1.1988	0.755421	0.812903		0.81457	0.945313	1.25	0.843284	1.14953	0.872951	1	1.20952	0.912281	0.902778
	0.740532	0.837508	0.716031	0.889089	0.742289	0.869416	0.602452	1.05488	0.903635	0.737699	3.77279	0.746237		0.953153	0.653666	1.15097	0.547039	1.16291	0.521445	1.2287	0.559267	1.41494	0.649723	0.64249	0.716301		1.76008	0.878323	1.42365	0.9168	1.48698	0.901141	1.40056	0.77931	1.183	1.06461	1.62938	0.931535		0.958506	1.04215	0.98155	0.868217	0.849785	1.01961	0.905983	0.847826	1.09408	0.85906
	0.885448	0.265432	0.753745	0.313715	0.742025	0.742489	0.71999	0.644977	0.788996	0.565564	0.657176	0.385965		1.0979	0.40201	1.42138	0.468493	0.748025	0.916107	1.83036	2.10644	1.09549	0.75442	1.11339	0.303725		0.617092	0.742857	0.579264	0.617021	0.441558	0.677143	0.625321	0.801546	0.579777	0.644248	0.537797	0.717213		0.883895	0.899628	0.976923	0.323303	0.929515	0.966507	0.971014	0.650943	1.04823	0.959064
	0.685212	0.499112	0.277693	0.278922	0.87202	0.80829	0.401987	0.55553	0.36686	0.56975	0.006653	0.335913		0.392922	9.49709	0.285437	7.20504	0.208511	10.9943	0.272145	3.43575	0.344287	11.49	0.573402	7.49479		0.764031	0.663438	0.64085	0.834061	0.68934	0.744646	0.700175	0.631933	0.692473	0.586319	0.825	0.552693		0.796296	0.936441	0.796078	1.03831	0.907692	0.872727	0.79661	0.692042	0.781341	1.2
	1.25817	0.480596	0.50209	0.732931	0.74813	0.391423	0.515874	0.556024	0.339969	0.451354	0.00774	0.427043		0.289881	1.1967	0.232143	1.4104	0.659292	0.676623	0.553618	1.07936	0.535787	0.751138	0.199241	1.30446		0.206495	0.995866	0.181854	0.991211	0.316701	0.401731	0.284259	0.526656	0.272643	0.722768	0.172216	1.02235		1.00885	1.1913	0.934959	1.056	1.32954	1.10744	1.06757	1.02857	0.973244	1.16794
	0.905796	2.19481	0.973388	1.85988	0.950003	2.90093	0.896824	1.34051	0.939005	1.96925	0.780425	2.98245		1.7745	2.05384	0.862155	1.29711	2.63657	1.84985	1.392	2.81845	1.4111	1.13115	2.33853	2.18103		1.33585	1.45505	1.0779	1.07835	1.39212	0.99711	1.08016	1.25154	1.14676	1.11677	1.35567	1.5191		1.05385	1.395	1.11448	1.13178	1.05023	1.21488	1.03937	2.77946	1.33755	1.56983
	1.05444	0.118721	1.12059	0.197481	1.20383	0.212781	1.06522	0.417669	1.14681	0.204001	1.70545	0.090347		0.675858	0.89071	1.05466	0.96028	0.676947	0.86875	0.557106	1.39062	0.967363	0.979695	0.75063	1.19497		0.921671	0.768	0.972043	1.0641	0.811558	0.727848	0.990805	0.610619	0.923461	0.866972	0.988701	0.748634		0.858191	0.78853	1.29659	1.00694	1.13314	1.18483	1.19186	1.6	1.30203	1.03496
	0.659079	0.604947	0.928465	0.535058	0.899867	0.415301	0.956342	0.532374	1.0093	0.311499	0.823903	0.704166		0.703642	0.763066	0.497225	0.704287	0.553054	0.614206	0.551309	0.35248	0.506521	0.827255	0.810306	0.757778		0.772796	0.565693	0.728208	0.893629	0.599912	0.289209	0.68751	0.297994	0.570205	0.401269	0.801998	0.512		0.938356	1.18584	0.636893	0.948718	0.889706	1.0367	0.77439	1.22034	0.714607	0.949275
	0.919216	1.268	0.905802	0.910608	0.870012	1.15333	0.844774	0.63358	0.829387	0.992658	0.282695	0.272984		0.856994	0.779412	0.668367	0.913265	0.830718	0.916667	0.869449	1.82197	0.925477	0.957895	0.825203	0.803922		0.897149	1.00256	0.885999	0.711724	0.944982	0.838926	0.737384	0.772563	0.873904	0.689895	0.980678	1.04255		0.926056	0.787234	0.912863	0.825175	0.796296	1	0.841924	0.85342	1.14504	1.1761
	0.952643	0.379779	1.05639	0.345924	0.876407	0.802564	0.95563	0.717366	1.04899	0.727011	3.78556	0.284995		1.02145	0.961905	2.64785	0.991189	1.05572	0.925	4.07614	1.21663	1.383	0.872449	0.74866	1.1122		0.785568	0.732021	0.872555	0.722567	0.672641	0.803333	0.844851	0.790186	0.737616	0.881041	0.826267	0.705575		1.06897	0.917647	0.992	1.13274	1.07658	1.00917	0.987854	0.783217	0.828571	1.192
	0.945645	0.22599	0.911785	0.398099	0.871549	0.241643	0.981689	0.519835	0.84654	0.18737	0.416207	0.178797		0.775878	1.37186	0.794668	1.41463	0.938671	0.847973	0.757625	1.16537	0.84518	1.16518	0.816794	1.46		0.686017	0.487157	0.662162	0.502851	0.859137	0.530686	0.545545	0.396104	0.528099	0.371625	0.676523	0.431942		1.03571	0.444277	1.16981	0.547705	1.07175	0.87156	1.05856	0.416961	1.01031	0.373083
	0.879958	0.876016	0.896351	0.857564	1.00843	1	0.927943	0.738377	0.92526	0.777963	0.656343	0.497886		0.502247	1.51497	0.352204	1.22727	0.37291	1.08696	1.62987	0.650892	0.706871	0.954802	0.610204	1.76101		0.718045	0.982857	0.801288	0.916667	0.748759	0.858065	0.781351	0.776	0.721051	0.965368	0.683654	1.01802		0.840467	0.984	0.839416	0.833333	1.14468	0.909836	1.19231	0.948718	1	1.04732
	1.67106	0.645544	1.27217	0.727463	1.38483	0.504608	1.30732	0.845131	1.4709	0.551094	0.392469	0.63095		0.57147	1.03286	0.664339	1.32361	0.658583	0.995	0.591927	1.80465	0.677228	1.21201	0.472888	0.926396		1.03643	0.763448	0.942982	0.636794	1.02497	0.741351	0.921278	0.903158	0.987147	0.757764	1.11325	0.823003		1.11604	0.833333	1.0597	1.16794	0.935065	0.921739	0.991561	0.883621	0.850829	0.828402
	0.280158	2.07682	0.362531	1.11242	0.232397	1.27735	0.425303	0.801596	0.298303	1.62125	0.181851	2.59124		0.255761	1.08333	0.449916	0.924012	0.191994	0.972973	0.610778	1.47941	0.387112	1.02632	0.233414	1.13839		0.344237	0.928767	0.457456	0.756447	0.27833	0.642407	0.362528	0.651558	0.365219	1.08962	0.3351	1.06069		0.895623	0.953488	0.60396	1.21963	0.698582	1.2663	0.75419	1.41748	1.13287	1.14844
	0.361443	0.844037	0.438235	0.591304	0.241381	0.798898	0.47167	0.527778	0.338977	0.534014	0.366963	0.885714		0.406188	0.83612	0.351683	0.65566	0.417398	1.18349	0.447062	1.38019	0.382955	0.726829	0.41876	1.14389		0.385649	0.722222	0.51754	0.825714	0.516707	0.971154	0.520999	0.856698	0.451895	1.10667	0.410137	0.590604		0.694444	0.972441	0.600829	1.0087	0.518657	1.02734	0.592896	1.05738	0.533333	1.04546
	1.30472	0.29415	1.17118	0.353628	1.26462	1.38922	1.27892	0.693673	1.52874	0.565702	1.93193	0.551977		1.03072	0.802083	1.05459	0.715539	0.840681	1.13688	0.903595	1.31482	1.04305	0.809783	1.03835	0.640719		0.833766	0.67509	0.770608	0.570896	0.685307	0.865248	0.712686	0.556701	0.855221	0.640411	0.989588	0.467391		1.43049	1.12385	1.07983	0.812287	0.719697	0.981481	1	1.01163	2.01667	1.07738
	0.76027	1.64371	0.869596	2.36063	0.964893	0.915858	0.886586	0.998775	0.752148	0.880325	0.893365	2.27359		0.784027	1.38776	0.597055	1.98255	0.588848	1.16265	1.45018	3.16729	0.67185	1.09692	0.762735	1.53731		0.970641	1.08187	0.790371	1.76494	0.874439	1.31646	0.847793	1.01504	0.795886	1.41765	1.05161	1.29839		1.15827	0.916968	1.24208	0.980132	0.929688	0.908257	0.987578	0.986301	0.836158	1.03492
	1.05079	0.337004	1.06215	0.479278	0.914445	0.217379	0.986194	0.352535	0.83518	0.247499	1.75246	0.375317		0.684087	0.341796	0.559673	0.391304	0.569879	0.716832	0.743033	1.06689	0.710306	0.348592	0.53883	0.285548		2.06	0.51927	1.525	0.561626	1.46709	0.509301	1.44449	0.407556	1.47003	0.380925	1.83755	0.589848		1.00417	0.850202	1.00781	0.908451	1.13274	0.963303	1.19847	1.14602	0.753213	1.15294
	0.859612	1.40979	0.877232	1.59727	0.815801	0.890167	0.881871	0.975777	0.738405	1.79242	0.9695	1.3058		0.579822	0.894608	0.73843	0.820598	0.587338	1.01553	0.742107	1.52294	0.50529	0.706897	0.564735	0.676329		0.786624	0.939604	0.799484	1.3706	0.802031	1.44681	0.908843	1.32471	0.760266	1.17384	0.932653	0.927754		0.802721	1.22321	1.03906	1.04255	0.995868	1.03093	0.783871	1.28261	0.895604	1.06835
	3.88278	0.610117	1.96513	0.448032	2.36578	0.419481	1.70362	0.457952	2.26901	0.298481	0.570881	0.477187		1.34043	0.56491	1.43933	0.462551	1.53492	0.759494	1.43631	1.56861	1.18612	0.781818	1.41237	0.577303		1.5348	0.70675	1.89259	0.530969	1.93304	0.684142	1.71353	0.653026	1.6087	0.575434	1.76568	0.695996		0.97973	1.09917	1.16956	0.923077	0.844221	1.16757	0.934426	1.48315	0.841615	1.12308
	0.906021		0.913511		0.924261		0.890822		1.01984		2.17618			0.553402		0.320853		0.651786		0.628243		0.850384		0.62217			0.76249		0.608517		0.797762		0.788754		0.70292		0.726583			0.908772		0.741935		0.936364		0.955645		0.92663
	1.52703		1.7494		1.59335		1.75438		1.44727		0.858095			1.09122		0.868693		1.25994		1.05461		1.29589		1.06131			1.22724		1.23688		1.33201		1.23085		1.35856		1.20204			1.47603		1.55515		0.85098		1.44366		0.947917
	0.632563		0.651414		0.573461		0.839127		0.563937		0.146151			0.59582		0.583179		0.805317		0.733089		0.482726		0.870748			0.869945		0.99373		0.794024		0.675739		0.727575		0.90962			1.07143		0.878981		0.793774		0.968254		0.951389
	1.23991		1.22646		1.35679		1.27813		1.21979		1.5491			0.72745		0.560118		1.82305		0.974699		0.810898		0.697189			1.09345		0.945492		1.42382		1.15683		1.21454		1.11869			1.12097		1.05343		1.07519		1.08547		1.05986
	0.761468		0.87632		0.977618		1.2562		1.02589		0.069293			0.915441		0.825886		0.854402		1.08964		0.954121		0.909348			0.905484		0.882609		0.943909		0.865349		0.976417		1.05302			1.06923		0.861314		0.92437		1.03689		1.07051
	1.38397		1.32115		1.10244		1.3537		0.971255		0.619771			0.814072		0.821935		0.878932		1.80455		0.677908		0.905045			0.859827		0.738432		0.938363		0.79837		0.804572		0.869247			0.776978		0.987805		0.7		0.936		0.978193
	0.579021		0.329253		0.68866		0.761033		0.410734		0.03048			0.653846		0.854065		0.596413		0.815789		0.875954		0.703704			0.368231		0.436706		0.298038		0.461292		0.505942		0.309905			0.442466		0.417836		0.888889		1.48696		0.91875
	1.689		1.62313		1.77006		1.44397		1.65482		4.98141			0.249839		0.173805		0.869795		0.163706		0.31594		0.260587			0.930514		0.800527		1.06152		1.08593		1.02927		0.858124			1.0917		1.25373		1.0098		1.02797		0.953757
	1.35868		1.15293		1.54425		1.21248		1.2252		0.569608			0.979399		0.828772		0.86166		1.53551		0.78042		0.752716			1.25972		1.06704		1.04972		1.0884		0.880705		1.04604			0.904		0.89781		0.943005		1.07207		1.09524
	1.52798		1.4321		1.5402		1.22422		1.31687		0.501741			1.03737		1.20244		1.13052		1.23572		1.46802		0.862329			1.9615		1.21887		1.80589		1.44797		1.3221		1.967			1.0315		1.01754		1.08654		0.858065		0.794118
	2.21447		1.87538		2.14867		1.85389		1.89694		0.905796			1.71229		0.963215		2.78231		1.85234		1.38967		1.58984			1.35475		1.18864		1.51076		1.48151		1.41227		1.65282			0.984375		0.851724		0.560606		1.09402		0.905556
	1.33801		1.35228		1.63118		1.204		1.40176		0.892782			1.60155		1.18104		2.34462		1.43483		1.91009		1.48549			0.971247		0.976257		1.1687		1.02451		0.958295		0.992275			1.072		0.849206		1.34		0.766949		0.86217
[truncated: 50 more columns]

## Sheet: Supplemental Figure 5 and 6
		ADCP																																						ADCC
			S	S	S	S Alpha	S Alpha	S Alpha	S Beta	S Beta	S Beta	S Gamma	S Gamma	S Gamma	S Delta	S Delta	S Delta	S Omicron	S Omicron	S Omicron	RBD	RBD	RBD	RBD Alpha	RBD Alpha	RBD Alpha	RBD Beta	RBD Beta	RBD Beta	RBD Gamma	RBD Gamma	RBD Gamma	RBD Delta	RBD Delta	RBD Delta	RBD Omicron	RBD Omicron	RBD Omicron		S	S	S	S Alpha	S Alpha	S Alpha	S Beta	S Beta	S Beta	S Gamma
		Subject	250	500	100	250	500	1000	250	500	100	250	500	1000	250	500	100	250	500	1000	250	500	100	250	500	1000	250	500	100	250	500	1000	250	500	100	250	500	1000		250	500	100	250	500	1000	250	500	100	250
		IM-1	1955.21	1791.76	957.1	2151.08	1136.75	839.98	2112.33	1936.75	940.33	1721.96	1169.22	461.98	1272.61	1049.51	712.91	1735.34	1371.75	1010.67	2451.88	2108.96	1039.38	2123.08	1749.46	840	2116.76	1240.98	308	2045.5	1447.21	539.03	1658	968	274.78	1908.9	1638.46	513		12511	11626	2422	10223	8739	1219	9162	7212	2367	10030
		IM-2	2422.46	2126.07	786.5	1943.09	933.62	765.4	2077.53	1724.01	377.43	1807.49	1183.41	429.03	1423.74	1345.02	981.58	1724.97	1201.9	395.23	2256.44	1878.34	736.28	1807.94	1431.01	685	1118.25	985.62	473	1394.39	832.62	465.13	1149.1	663	283.86	1954.94	1747.8	571		10828	7359	2018	14209	11376	655	9113	5461	2223	12548
		IM-3	2549.46	2463.79	913.95	1950.46	1355.02	679.99	1380.33	1060.7	429.07	2185.6	1216.39	336.36	1809.77	1692.97	905.12	2083.94	1864.72	997.37	2215.52	2027.57	1085.04	1789.08	1412.07	883	1168.26	797.52	407	1748.63	1329.66	594.84	1256.41	867	189.22	1831.38	1733.31	566		10715	9619	2074	12840	7131	2155	9877	4462	1953	8731
		IM-4	1841.04	1758.58	942.84	2096.4	1258.95	983.72	1720.88	1509.58	943.34	2049.98	960.71	396.7	2210.92	2097.37	692.22	1515.3	1223.03	925.52	2161.97	1938.12	894.51	1597.88	1283.34	555	1291.49	821.11	368	2000.94	1370.63	377.96	1304.09	706	294.67	1218.52	1051.75	251		9406	9044	1103	13813	11112	2874	8064	6069	2810	13723
		IM-5	2310.77	1950.61	692.18	1745.55	968.12	652.19	1342.56	607.57	258.44	2295.5	1209.63	329.57	1168.36	906.89	754.78	2072.97	1609.99	390.13	2520.3	2263.15	1003.94	2000.55	1772.63	606	1603.54	1169.58	131	2013.2	1433.22	756.31	1298.31	848	242.97	1392.97	1197.83	379		11822	10242	3236	8251	5892	1010	9582	6938	2614	7435
		IM-6	1959.99	1582.6	688.8	1839.35	917.41	517.06	1635.72	695.13	512.07	1996.36	1014.69	349.1	1955.41	1734.41	664.84	1139.93	965.93	386.69	2511.34	2213.34	1025.57	1764.68	1458.78	612	2226.21	1790.61	398	1217.92	787.68	295.64	1405.84	815	269.7	2104.1	1913.18	509		9721	8918	3297	12598	11041	2665	11063	5273	2872	6928
		IM-7	2296.49	1889.33	632.92	2051.65	1006.96	958.61	1406.49	647.19	419.86	1788.8	1191.13	417.79	1080.08	990.76	880.74	1360.84	1159.87	743.49	1867.08	1462.97	836.83	1328.39	1041.99	574	2279.97	1802.11	82	1530.15	1062.39	576.39	1663.61	1079	212.73	1248.06	1081.53	340		7530	6868	5074	14572	11501	1886	8296	6773	2645	9290
		IM-8	2139.06	1642.25	1065.86	2011.55	1384.22	956.56	2378.48	2020.39	934.62	1819.08	1219.88	400.74	1961.11	1669.44	913.19	1613.68	1375.63	605.23	1688.59	1242.62	875.67	2176.5	1638.9	454	1389.5	962.14	395	1447.97	967.03	584.49	1524.25	913	261.85	1657.81	998.47	335		9080	10315	2789	9467	6671	2482	10375	4912	2268	12776
		IM-9	1640.43	1451.12	733.55	1816.37	1302.02	683.44	1414.07	725.69	601.41	1980.2	1156.36	381.56	1697.49	1444.03	689.33	1575.85	1072.35	866.84	2541.58	2344.98	1038.79	1984.51	1397.65	597	1696.45	832.42	393	1427.12	871.41	294.16	1466.21	1028	240.32	1439.31	1289.63	235		11816	10385	4200	14402	12228	2003	10281	7043	2283	13432
		IM-10	1633.17	1430.89	878.01	2117.44	997.79	699.61	1854.64	1218.91	376.8	2031.54	1142.34	338.43	1919.6	1734.61	552.22	1809.11	1781.6	1162.33	2349.25	2026.99	1071.27	2112.09	1758.89	847	1776.01	888.93	264	1729.75	1264.73	559.6	1606.77	925	188.28	1669.3	1439.52	182		11593	10205	5552	12317	10113	342	8259	5642	2842	7641
		IM-11	2053.44	1734.21	1084.44	1931.33	1182.03	982.85	1979.33	890.04	419.25	1886.88	1261.72	483.16	2072.86	1880.27	964.34	1612.2	1458.47	1168.64	1824.72	1447.76	728.91	1675.34	1208.16	641	1115.84	732.99	214	1524.82	1037.64	481.61	1611.86	566	176.35	1224.54	965.41	368		13131	12424	3087	8722	6296	628	9924	7482	2850	11689
		IM-12	1695.94	1374.22	605.84	1938.01	1390.1	750.32	1300.49	861.54	477.54	1913.56	1294.97	492.15	2025.88	1856.99	1064.02	1976.81	1553.24	755.71	2091.77	1748.19	831.81	1627.45	1243.73	762	1359.07	682.75	430	2037.27	1414.19	631.44	1628.06	897	176.05	1710.66	1381.7	426		8272	6657	1753	13006	10364	2783	9555	4065	2995	8685
		IM-13	2052.08	1540.68	781.92	1709.88	930.44	699.83	1565.19	544.88	225.07	2079.01	1049.14	399.83	1953.41	1768.41	1056.75	1224.87	1031.18	522.34	2395.32	1906.1	891.42	1785.2	1149.44	682	2027.24	1430.91	415	2095.48	1473.73	616.31	1681.86	1008	277.84	1818.79	1269.84	593		9762	7433	5477	14705	9047	2621	10548	7953	2777	11104
		IM-14	1748.03	1485.71	1057.5	1878.33	1206.02	826.69	1162.42	702.93	253.15	1937.92	989.05	454.34	1965.57	1888.28	907.33	1705.73	1680.77	851.1	2057.31	1777.52	849.24	1508.01	1239.86	755	1051.25	861.22	149	1338.08	877.53	353.19	1644.21	898	244.04	1389.32	1008.11	423		10374	6499	1526	11738	7590	1663	11013	7487	2612	6404
		IM-15	2424.62	2125.15	1097.54	1613.52	1276.73	931.67	1954.77	968.87	889.24	1888.52	1087.48	349	1161.89	991.7	765.12	2102.65	1913.11	511.73	2391.31	2050.46	1071.6	1483.09	1077.95	610	1599.25	1055.83	414	1712.05	1138.55	387.1	1652.81	1074	270.87	1162.09	1038.02	530		12169	10971	3248	10964	7973	857	9890	7380	1969	12472
		IM-16	1994.19	1605.41	642.99	1907.31	1114.43	960.34	1272.17	501.96	494.69	1630.24	1023.4	356.63	1969.37	1758.67	1041.83	1424.44	1213.63	369.82	2316.76	1932.9	996.58	1972.03	1303.39	630	2191.1	1647.57	87	1185.08	891.89	360.74	1525.78	572	247.19	1907.69	1774.27	267		10843	7094	3771	10136	5319	2624	11195	7980	2492	14811
		IM-17	2011.85	1677.86	943.68	1989.11	984.16	785.68	1765.72	849.94	476.37	1509.4	1185.25	383.36	1652.48	1512.92	1026.02	1702.38	1658.88	682.32	2196.64	1923.81	843.14	1540.86	925.9	562	1594.38	959.29	327	1168.23	830.61	403.64	1377.96	911	193.77	1951.58	1681.3	221		10609	9378	3031	14708	11464	1569	8475	3758	2689	13379
		IM-18	2249.09	1557.58	610.87	2083.39	923.67	674.01	1377.65	833.21	317.47	1889.27	1178.75	412.31	1819.33	1531.34	1077.66	1237.84	1137.11	981.8	2365.6	2028.29	1043.01	1490.87	1122.74	619	1110.54	751.82	333	1775.93	1487.36	690.48	1663.54	1064	257.1	1947.92	1166.38	223		11932	10076	1129	10268	8032	932	10145	5935	2138	6216
		IM-19	1715.5	1245.74	782.4	1565.43	1055.57	976.28	1953.12	1631.41	855.91	1444.97	1083.47	358.74	1698.76	1408.31	1064.26	1372.4	1159.72	894.75	2463.02	2161.33	1099.55	1971.14	1749.25	789	2045.61	1616.39	163	1617.4	920.47	351.25	1639.1	615	169.37	1901.53	1720.83	301		9133	7797	1538	14362	10396	699	10561	5258	2027	12027
		IM-20	1937.05	1239.97	717.75	1659.11	1284.14	757.03	1375.29	944.66	289.28	1633.06	1238.39	478.22	1944.33	1763.21	1073.91	1560.9	1268.22	1092.63	1917.23	1614.69	717.99	1966.07	1760.35	491	1819.24	1285.74	160	1623.86	1081.99	609.97	1624.86	741	226.25	2092.4	1565.12	393		9012	8654	3462	11846	7479	2290	9300	4603	2924	12350
		IM-21	1712.38	1462.21	659.89	2088.02	963.68	657.74	1799.91	1319.27	426.18	1604.87	1232.76	496.45	2086.19	1895	1023.89	2139.29	1910.85	974.56	2226.47	1951.88	836.11	1459.19	1188.03	763	1963.26	1618.62	91	1628.19	919.91	303.03	1565.83	675	169.15	1403.28	964.55	382		10890	8640	2940	9418	7456	1425	7845	7038	2178	12143
		IM-22	1544.3	1369.19	1092.07	2166.2	988.32	688.4	1946.74	1111.99	868.21	1941.69	1022.3	454.12	1804.52	1541.6	765.72	1610.53	1350.74	1043.16	2475.93	2147.54	1028.58	2151.8	1858.15	762	1090.54	874.2	316	2065.14	1364.21	574.88	1566.32	1002	275.76	1363.46	1033.32	479		11446	10953	3714	12339	9064	1345	10731	5567	2864	10385
		IM-23	2407.36	2022.94	937.99	1741.49	1249.73	891.66	1398.5	594.31	412.44	1964.75	968.35	356.51	1557.59	1373.19	1028.08	1276.15	1117.64	550.02	2522.77	2389.56	1021.39	2195.38	1751.44	682	1042.85	880.56	121	2017.67	1499.91	291.58	1691.02	741	291.47	1956.57	1530.11	425		9812	8818	1366	12739	5982	2924	10630	6838	2527	10227
		IM-24	2035.64	1380.26	679.23	2188.58	1122.21	726.99	2114.83	1162.47	869.22	2012.1	994.93	402.23	1874.09	1634.44	990.37	1753.71	1406.76	900.68	2196.89	1928.79	722.04	1833.15	1370.46	822	1733.7	1305.58	314	1727.75	1461.13	705.66	1666.69	838	289.35	1565.55	1267.87	412		9542	8717	2310	10734	4726	2805	11681	6785	2307	12464
		IM-25	2443.4	2116.45	638.1	2060.43	1000.6	942.06	1434.39	1144.75	260.08	2164.86	958.99	432.85	1162.85	1042.91	599.28	1189.91	982.34	795.7	1809.01	1422.52	906.27	2166.36	1489.17	658	1113.88	693.95	309	1535.73	1085.38	548.33	1311.57	854	217.77	1369.16	1184.69	286		7373	6863	2396	11063	9428	185	10254	7311	2483	8186
		IM-26	2411.07	2260.23	1070.45	2047.71	1240.3	855.36	2440.24	2126.03	810.72	1651.23	993.71	435.17	1408.32	1371.16	1057.38	1969.43	1660.7	748.6	2314.5	1903.65	796.27	1831.19	1295.76	697	1607.88	1158.63	323	1162.94	834.31	449.85	1425.34	810	165.09	1367.99	1093.6	178		8646	7542	1772	10283	9244	1550	9362	6795	2811	9234
		IM-27	2228.67	1981.03	690.21	2071.93	1254.91	677.48	1408.34	1012.66	747.35	2285.59	1080.83	376.17	1335.13	1148.47	994.28	1291.54	1166.86	953.62	2310.92	1982.89	779.63	2197.99	1770.78	722	2053.08	1460.92	287	1218.97	929.63	386.71	1162.54	642	183.49	1864.09	1577.43	486		12131	11831	5019	12325	11056	2361	8209	7960	2145	12604
		IM-28	2576.04	1935.03	1128.6	1757.28	1391.6	661.3	1471.18	1086.12	427.97	1953.99	948.86	447.15	2101.89	1957.02	861.07	1296.8	1129.19	749.15	1749.24	1334.47	878.26	1897.54	1352.29	736	2260.35	1509.57	227	1919.22	1130.93	468.98	1528.58	690	298.33	1970.75	1509.37	232		11252	10885	916	12978	10063	2633	11429	6928	2375	12698
		IM-29	2534.04	1900.36	1027.64	1840.9	1174.57	779.74	2361.51	1947.33	337.59	1751.25	959	448.31	1578.35	1408.05	552.17	2122.67	1879.66	707.9	2281.73	1983.96	769.56	1465.12	1013.8	668	1478.26	786.2	475	1910.34	1312.72	347.64	1661.96	960	197.74	1552.4	1203.02	367		13143	12094	1464	9519	8078	2260	9223	6346	2577	11691
		IM-30	2426.93	1584.05	799.84	2113.5	952.1	758.68	1983.95	1140.73	491.56	1842.06	942.22	466.2	1389.22	1056.22	785.05	1673.07	1460.65	688.73	1834.43	1488.72	857.7	2098.3	1751.34	450	2183.04	1631.81	136	2003.54	1431.91	516.47	1266.22	632	253.45	1177.15	946.08	224		11891	10438	3650	10777	9322	2437	10778	7917	1987	7124
		IM-31	1555.59	1311.34	1023.26	2092.76	1078.82	994.21	1440.03	998.01	589.32	1736.72	1204.51	401.36	1094.9	945.94	762.27	1500.76	1415.57	889.44	1929.36	1506.72	950.09	1686.59	1203.55	721	1794.66	1019.7	150	1536.91	985.83	386.82	1621.93	1045	273.45	1582.86	1338.83	407		9169	8899	769	10382	7814	2774	8047	6676	2670	13386
		IM-32	1819.82	1697.15	884.56	1906.88	1319.72	883.7	1413.23	827.13	167.37	1753.12	1080.22	336.84	1736.59	1549.31	838.38	1202.04	1035.93	733.86	2269.24	1797.71	752.74	2115.71	1858.54	779	2270.99	1838.13	237	1391.76	1090.88	514.66	1340.43	768	184.97	1646.41	962.2	432		13315	12276	5253	9541	8002	341	9192	6324	2541	13011
		IM-33	2460.88	1854.46	1016.4	1764.01	1101.01	902.6	2497.81	1805.82	136.43	1867.56	1171.82	455.26	2229.23	2071.13	839.42	2156.4	1852.92	999.06	1947.24	1359.15	903.58	1827.92	1263.82	705	1595.94	1026.22	467	1993.25	1370.45	342.95	1694.48	670	198.26	1243.01	1076.46	504		6609	5857	5209	8556	7188	892	8472	6816	2885	12959
		IM-34	1838.99	1292.6	886.94	2048.71	1351.72	966.84	2107.31	1915.45	203.64	2077.03	1046.62	443.12	2103.41	1919.67	914.74	1300.64	1187.86	669.26	2092.43	1898.91	724.34	2008.51	1675.18	756	2064.62	1638.06	191	1442.14	958.91	366.13	1570.02	889	236.76	1634.77	1450.04	324		10655	9715	4284	10835	8409	2448	11911	4382	1994	14498
		IM-35	2093.89	1837.59	1215.02	2046.83	1384.89	668.99	1948.31	948.37	134.46	2174.51	1071.53	489.36	1880.86	1691.19	568.89	1604.13	1553.49	424.5	2493.64	2169.38	1085.21	2005.8	1634.09	545	2033.9	1717.65	349	1731.63	1083.19	340.08	1664.62	593	194.51	1799.47	1584.62	469		8943	7512	1411	13299	9899	387	10424	6297	2776	13832
		IM-36	1541.57	1128	920.8	1452.89	1092.12	800.19	1461.19	539.2	424.89	1969.77	852.17	419.15	1685.35	1314.97	900.83	1843.55	1401.05	970.48	2427.29	2181.19	1089.07	2150.58	1738.03	617	2064.67	1418.84	491	1709.15	1280.56	293.53	1316.94	785	257.32	1888.97	1694.58	534		10062	9985	4166	14601	11532	2307	10048	6010	1987	7480
		IM-37	1544.38	1282.05	515.41	1626.54	968.23	654.8	1382.68	916.6	372.92	2188.22	1088.56	449.2	1147.03	945.84	826.87	1882.08	1629.66	933.14	2065.77	1821.52	847.79	1604.59	1003.23	494	1414.13	722.88	487	1222.63	838.43	321.75	1430.54	719	226.08	1845.37	1502.86	160		7351	7183	1386	9562	6896	1543	7871	6639	2353	12038
		IM-38	2039.17	1392.09	527.08	1999.46	1388.53	784.29	2293.27	1414.2	145.55	1967.19	1150.97	481.13	2393.48	2173.46	823.46	1927.46	1571.42	1065.11	1841.9	1468.64	786.91	1803.1	1130.1	765	2062.19	1794.99	419	1941.59	1300.43	442.96	1407.31	738	241.31	1503.35	1258.85	348		10935	9490	2751	12594	5266	1213	8853	5520	2341	8399
		IM-39	2476.97	1810.61	961.49	1969.32	1352.38	684.73	2207.33	723.97	311.88	2085.38	1272.99	373.12	1133.04	966.06	722.12	1961.24	1109.19	854.53	2036.99	1832.92	847.29	1793.48	1386.31	852	1302.37	890.07	398	1790.37	1285.2	501.38	1635.39	680	242.92	1255.06	925.49	418		11289	10852	1949	9164	7295	2004	7940	6375	2344	9357
		IM-40	1858.42	1547.42	928.42	1982.44	1363.16	674.37	2270.57	1298.51	764.55	1538.38	1136.45	376.31	1713.63	1505.77	560.42	1306.09	1100.26	710.46	1693.77	1143.26	689.1	1876.55	1411.31	513	1127.3	781.33	293	1495.53	1089.81	344.12	1467.83	945	162.71	1311.38	1021	334		8341	7853	5404	11014	10000	476	8229	7961	2633	12243
		IM-41	1685.31	1285.94	823.07	1883.79	913.95	471.65	2451.56	1296.85	421.3	1455.76	1145.31	354.01	1103.83	984.27	859.53	1197.14	944.47	590.52	2473.36	2117.47	1024.36	1905.85	1407.7	604	1888.89	820.18	474	1323.99	994.91	486.58	1613.82	1038	254.83	2167.88	1986.34	487		12903	11451	5201	11502	5719	2188	8619	4552	2763	6897
		IM-42	2345.14	1892.1	514.82	2119.32	1173.76	664.28	1937.77	1319.81	820.45	2103.85	1040.59	453.73	1865.05	1270.25	569.6	1901.38	1792.73	1180.26	2005.5	1721.38	936.14	2038.12	1793.71	618	1384.24	866.83	473	1660.61	991.93	499.66	1604.36	623	201.57	1516.93	1174.48	543		13837	11641	3226	13486	7455	1979	9861	7425	2895	14585
		IM-43	2340.46	1717.8	819.37	1921.42	1380.62	811.57	2060	1726.08	376.15	1849.8	1164.6	468.47	1497.78	1127.6	1095.04	1520.9	1326.34	893.77	2081.93	1772.89	907.1	2096.71	1713.62	477	1169.45	870.52	341	1542.42	977.08	485.47	1636.96	1064	292.6	1841	1676.12	253		6488	6046	4330	9696	7863	869	11345	7715	2942	7878
		IM-44	1530.34	1154.54	692.95	2017.2	1057.54	821.39	1829.98	1120.44	419.39	1569.29	1238.57	447.57	1238	1069.61	834.69	1660.23	1421.94	1062.56	2421.03	2047.26	1089.94	2165.45	1700.36	633	1959.19	1436.05	85	1285.38	906.68	468.96	1476.83	1048	274.68	1705.75	1552.92	205		11863	9907	1491	13772	10336	276	8682	6132	2472	13899
		IM-45	2222.92	1805.27	1149.18	2090.35	924.1	731.3	1722.39	1372.56	255.6	2055.98	1216.34	407.97	1662.76	1367.6	639.16	1333.5	967.88	690.4	2144.13	1853.15	731.46	2065.41	1639.35	663	2193.77	1444.76	325	1465.26	1087.73	341.82	1502.05	708	257.98	1559.58	1314.09	407		9073	8271	4330	9147	5292	2220	10265	5466	2947	10166
		IM-46	1575.99	1372.6	962.24	1897.44	946.68	598.65	1766.12	1003.16	221.92	2236.01	793.18	404.14	1230.88	1108.05	725.2	1257.83	1013.4	795.66	1982.33	1448.64	715.3	1964.08	1214.43	692	1140.86	839.7	464	1534.91	1042.28	297.59	1612.46	709	211.82	1759.69	1504.71	395		13575	11565	1364	13784	11389	324	8790	3930	2620	12499
		IM-47	1729.88	1583.41	914.43	1858.62	1208.65	747.44	2347.51	1928.17	219.24	2091.46	987.45	449.99	2167.53	1823.08	1062.08	1969.92	1664.2	1054.81	2270.1	1718.81	934.41	1992.29	1275.35	459	2050.9	1767.24	160	1426.05	1187.31	396.71	1650.87	1074	197.26	1685.91	1235.98	259		7901	6482	2673	8610	6939	673	10349	4185	2388	14915
		IM-48	1944.53	1525.37	646.36	1912.09	1215.79	953.98	2302.29	1949.26	999.32	1710.54	1246.2	476.4	1988.21	1758.62	1059.72	1195.76	888.16	538.66	1724.95	1438.93	712.19	2180.24	1871.32	560	1969.96	710.64	257	2011.58	1532.46	554.64	1454.97	1024	260.09	1365.42	1027.25	301		12354	11326	3388	12373	11105	1161	11732	5773	2211	7547
		IM-49	2295.65	1731.89	511.58	2125.24	1174.83	658.73	2253.46	1219.23	370.56	1890.63	1157.7	499.35	1324.15	1128.59	973.61	2035.98	1772	1057.14	2473.85	2100	1066.64	1328.26	955.73	597	1772.83	735.38	482	2023.22	1514	539.25	1144.96	802	183.85	1445.26	1198.04	340		12788	11499	4436	8103	7299	2077	8759	6372	2385	11708
		IM-50	1992.56	1643.59	1120.47	2021.33	1564.11	598.26	1453.27	576.69	393.17	1949.07	1140.79	410.15	1530.5	1236.82	1057.47	2099.33	1714.49	916.26	2247.63	1939.97	799.22	1669.52	1316.14	743	1208.76	870.49	402	1881.62	1120.04	637.49	1632.67	940	233.44	1107.33	995.78	481		9985	7604	3406	7571	6204	2120	11190	4428	2804	11750
		IC-1	2027.03	1626.24	1168.05	1804.09	1301.01	650.45	1897.99	1507.11	768.24	1804.2	866.04	424.19	1075.66	765.96	647.08	1460.08	1281.66	960.47	1634.85	983	210	2123.08	799	452.2	773.23	550	97	1645.82	569	349	1425.52	751.75	175.53	998	555.96	145.5		11293	8847	2535	9677	7577	1028	7791	6842	1396	9588
		IC-2	2139.15	1628.9	1090.23	1882.47	1117.37	975.23	1619.12	1554.6	915.99	1521.93	903.27	433.75	1366.65	991.33	663.83	1622.44	1068.06	789.44	1488.42	900	510	1807.94	779	460.08	947.47	756	267	1557.99	811	465	1312.51	516.76	241.29	1184	592.11	226.66		10349	8561	2692	9012	8445	846	8740	5526	2117	6093
		IC-3	2512.85	1603.88	683.44	1738.77	1142.06	677.3	1724.17	1601.7	836.79	2195.89	1102.9	362.04	1408.8	1062.62	942.8	1929.42	1328.69	1098.94	1364.81	636	177	1789.08	1288	800.7	1275.22	701	125	1873.02	557	320	1261.55	559.21	243.25	1433	654.42	279.85		11706	8494	4424	9055	8444	739	5187	4008	1836	6942
		IC-4	2065.74	1476.12	959.59	1826.61	1101.14	723.62	1731.86	1182.11	704.55	1519.94	862.23	462.41	1513.6	1107.52	941.51	1082.67	899.36	795.22	2182.26	1070	567	1597.88	830	643.64	1210.78	799	157	1944.58	981	309	1151.26	717.01	257.91	1253	909.53	255.4		11583	8198	3015	8655	7772	581	7927	5584	1064	8916
		IC-5	2106.41	1933.9	1052.38	1970.93	1076.53	657.06	2235.27	1587.86	675.53	2169.93	1169.47	338.07	1275.82	826.12	666.26	1767.46	1412.89	1221.17	2097.09	1097	317	2000.55	915	696.38	1468.25	711	399	1596.96	697	193	1406.18	747.99	150.74	1239	884.13	231.39		7934	4793	3066	11142	10672	2760	6385	5246	2180	10204
		IC-6	2113.85	1621.09	824.42	1578.37	1091.43	662.52	1304.21	1364.46	620.99	1773.3	936.6	356.23	1254.37	1040.64	942.39	928.57	815.22	558.89	1781.98	744	331	1764.68	882	680.69	1138.06	755	98	1575.42	782	263	1422.41	440.07	177.48	1690	675.34	123.21		5915	4261	3450	11317	9930	1292	9405	7499	3703	6086
		IC-7	2006.45	1393.92	849.98	1726.55	1015.77	682.45	1730.14	1503.68	940.54	1596.29	973.88	385.32	1387.98	969.51	709.28	981.87	909.15	572.58	2218.41	1170	201	1328.39	734	482.55	1872.11	709	169	1701.12	678	110	1644.56	666.05	265.46	984	785.25	308.46		7040	6609	4440	10157	8760	2113	9915	7941	3411	11806
		IC-8	2325.83	1368.17	1198.98	1691.05	1235.43	707.34	1798.24	1543.64	595.88	1771.72	1129.17	452.56	1194.31	805.96	764.54	1594.37	1220.22	1072.98	1533.64	983	586	1576.5	1034	693.29	1351.1	418	76	1559.59	808	234	1454.38	400.92	290	1640	709.16	341.59		9179	8542	4251	10127	8927	2284	7068	4472	2464	9184
		IC-9	1641.69	1278.1	810.96	1449.18	956.21	578.59	2186.48	1937.68	932.01	1829.75	1162.28	475.15	872.23	761.47	618.17	1384.08	1001.24	799.16	2421.66	1246	680	1984.51	1023	606.44	1110.15	635	184	1439.34	741	337	1292.69	755.99	163.15	1032	896.26	399.68		7989	6112	4322	7156	6863	2435	8239	5744	1873	6369
		IC-10	1607.07	1220.16	826.15	1902.21	1238.32	835.02	1617.38	1045.27	598.18	2000.11	849.21	330.84	706.39	604.87	579.75	1642.5	953.33	664.34	1348.88	567	323	2112.09	735	536.73	817.97	453	242	2053.48	808	420	1576.21	749.71	260.15	976	570.69	87.04		10097	7450	2734	9277	6231	579	6125	4865	2949	8324
		IC-11	1949.5	1403.66	1122.7	1615.86	1002.36	931.58	1264.95	1047.81	685.34	1725.27	1148.31	335.49	934.19	909.67	729.28	1454.6	1111.24	1005.3	1287.57	692	232	1675.34	977	633.14	1281.23	429	316	1477.33	767	378	1341.75	468.59	207.25	1658	558.62	261.52		10734	9114	2861	7578	6231	1723	6294	4862	2169	9865
		IC-12	1825.13	1541.88	667.27	1795.26	1351.81	738.09	2268.25	1956.37	539.09	1813.3	1147.05	413.95	632.02	559.7	421.36	1391.21	912.49	691.02	1509.56	554	225	1627.45	992	479.83	1592.36	599	238	1272.76	661	163	1579.45	645.91	239.74	1595	796.84	300.28		9668	7564	3769	12951	11837	2356	7097	4621	1729	6656
		IC-13	1876.29	1000.3	693.84	1827.91	937.39	587.43	1337.05	1005.66	597.23	1722.38	906.6	421.98	1069.24	917.03	776.97	1057.05	865.86	887.76	2065.92	1050	483	1385.2	748	547.59	1440.26	612	221	1667.52	654	293	1136.31	401.72	226.15	1230	795.95	375		10133	7384	4282	8184	6637	504	6911	6177	2361	8737
		IC-14	1828.74	1540.97	791.78	1512.7	928.86	671.05	2118.15	1809.15	615.53	1482.17	803.33	331.76	1228.5	1198.49	1051.27	1313.57	1186.48	944.2	1868.34	908	454	1508.01	936	733.68	1190.69	692	173	2017.7	912	362	1554.61	437	159.27	1426	865.64	340.7		9555	6323	3603	8620	6348	975	9542	7905	2498	8242
		IC-15	2159.16	1607.31	1157.08	1722.01	917.5	573.23	2073.85	1842.47	812.09	1734.55	787.78	458.26	889.83	512.02	433.3	1923.34	1348.01	1155.98	1614.58	830	261	1483.09	817	639.42	589.36	477	322	1162.02	699	228	1620.56	541.31	275.73	1297	723.32	357.64		11437	8762	2907	10103	9067	2514	6894	5491	1251	11878
		IC-16	1992.44	1387.14	668.98	1447.55	1163.52	791.98	2037.5	1920.45	686.38	1442.97	1074.07	454.24	1306.42	1295.36	1059.6	1241.63	1071.53	998.96	1529.22	701	337	1972.03	889	733.02	755.17	646	201	1241.52	624	190	1464.89	455.24	160.17	1400	651.03	368.47		12100	10735	3527	10463	8284	973	9066	6967	2295	10525
		IC-17	2245.36	1565.69	729.42	1760.69	1258.32	844.06	1264.39	1045.9	581.72	1496.08	1164.62	405.06	821.93	796.12	515.18	1450.69	1095.74	929.1	1753.22	839	358	1540.86	716	610.79	1072.18	466	101	1741.16	676	321	1235.2	631.33	247.36	1520	967.35	351.46		12152	9311	3811	9305	5562	2031	5820	4360	1969	6438
		IC-18	2572.03	1323.24	1021.02	1788.69	1122.35	984.52	1450.68	1301.73	697.74	1561.63	1116.02	484.35	1358.06	1039.85	956.48	1008	799.02	511.5	2300.62	1113	582	1490.87	827	574.26	1872.64	407	166	1948.39	861	265	1642.11	534.81	267.52	959	548.58	217.47		8989	5710	4041	9729	7531	493	5891	3761	2756	8693
		IC-19	2031.85	1634.91	1206.82	1976.17	1092.66	600.59	1803.51	1426.9	881.71	1444.36	894.44	461.99	773.88	512.89	442.91	1058.7	730.51	709.05	2064.98	1046	367	1571.14	887	663.61	1329.37	623	372	1511.26	528	85	1316.07	536.16	291.17	1087	549.38	157.61		6800	5777	3922	13184	11066	1415	8210	6815	2334	9567
		IC-20	2103.09	1261.15	799.7	1487.24	1015.03	598.61	2194.03	1923.84	1128.13	1505.06	1114.3	356.97	1033.67	838.99	655.1	1274.06	1009.51	965.57	1907.94	1087	502	1766.07	1378	682.64	1329.07	714	169	1749.67	451	258	1139.12	449.81	297.32	1384	761.94	231.31		7614	5538	3689	8855	7479	564	7513	6945	1180	7516
		IC-21	1662.38	1279.82	954.82	1448.23	1062.35	725.09	1263.37	1014	609.18	1560.56	1167.59	487	756.12	674.11	585.95	1935.84	1489.04	1264.05	1365.05	660	378	1459.19	903	560.06	1227.28	414	316	1756.49	869	140	1212.17	609.65	225.57	1037	839.02	204.68		8772	8287	3546	7979	5574	2786	6086	4657	2716	9938
		IC-22	1681.33	1436.81	957.57	2049.62	1057.16	996.68	2018.66	1819.07	841.12	1632.37	853.91	455.16	768.75	537.82	429.95	1408.92	958.99	775.4	1322.83	670	267	2151.8	1368	631.4	634.07	444	116	1355.63	840	145	1593.42	747.42	283.11	1222	754	317.44		11598	9869	3167	7030	6014	1374	8597	6198	2457	7582
		IC-23	2518.89	2037.02	1043.84	1556.75	1073.5	646.91	2249.91	2020.31	942.57	1886	1060.35	476.74	1272.85	1052.88	897.19	1021.52	855.04	719.91	1766.25	750	642	2195.38	1094	565.25	1563.14	492	292	1879.61	529	263	1492.89	420.43	289.05	1515	974.63	78.97		11739	9262	3551	10448	10003	2819	5722	4271	1958	10149
		IC-24	1861.43	1582.43	918.45	1670.18	1372.24	855.08	2431.69	2146.85	729.86	2050.33	1080.52	350.21	1317.24	1256.69	1026.43	1506.61	1217.56	931.19	2066.43	1067	611	1833.15	1219	763.43	927.43	573	286	1294.17	506	392	1616.65	710.53	227.28	1366	767.58	243.39		12219	10447	4274	12341	9406	790	6806	5339	1834	8111
		IC-25	2220.8	1847.71	873.94	1835.9	1069.67	886.77	1702.89	1415.67	820.12	1596.54	892.26	366.42	1197.47	1005.88	860.77	1015.71	977.73	683.31	1366.74	507	348	1666.36	942	804.06	1868.18	672	217	1632.32	512	173	1348.56	540.47	258.82	1175	868.93	313.44		9135	8815	3809	10245	9881	1113	8468	7728	2411	8468
		IC-26	2567.1	1636.2	976.19	2068.66	1281.21	825.82	1613.98	1136.75	653.24	1450.49	831.87	353.32	777.29	665.17	490.43	1817.31	1254.25	1062.16	1957.85	946	550	1831.19	1131	697.32	984.05	404	299	1344.12	587	392	1356.34	619.85	234.78	872	552.35	292.14		8197	7808	3777	9155	8278	811	7081	4049	2556	9789
		IC-27	2106.76	1238.99	1040.6	2057.98	1048.78	990.41	1928.34	1133.95	613.48	2166.86	892.01	419	1299.39	997.89	812.23	1060.4	689.75	672.18	1916.72	923	696	1597.99	1184	775.72	1324.59	706	108	2047.79	983	78	1133.23	731.3	190.26	1287	920.06	203.06		11180	7250	3230	7509	5784	1029	9430	8020	3164	10769
		IC-28	2614.48	1901.68	841.38	2077.47	1059.37	835.35	1356.03	1068.07	575.56	1815.19	858.64	385.64	1359.85	1005.51	959.06	1083.22	911.31	551.11	2065.67	1034	372	1897.54	1089	566.25	1100.47	607	140	1967.31	664	285	1128.49	587.99	280.58	1632	784.6	80.42		9194	6004	4482	9126	8885	1021	9069	6256	2333	9336
		IC-29	2562.48	1371.03	942.72	1494.49	960.2	522.63	2492.67	2161.64	1776.05	1520.2	870.47	473.86	1349.18	996.96	754.34	1801.74	1283.17	921.12	2220.57	1160	467	1465.12	986	548.49	1247.29	791	315	1348.35	567	96	1602.14	534.09	231.95	1369	758.89	100.67		10605	8866	2727	10578	8275	1817	9836	8473	2753	9424
		IC-30	2411.84	1543.88	1072.5	1614.68	1183.19	821.32	1706.47	1410.95	895.53	1873.9	870.3	369.72	1401.13	1128.4	1082.29	1364.05	1236.57	967.78	1975.88	999	566	2098.3	1111	760.04	1176.78	591	143	1675.86	802	262	1190.14	712.73	267.61	1205	981.4	67.67		5843	3901	2946	13286	9668	1901	5137	4492	1296	6491
		IC-31	1686.51	1434.58	777.48	2140.51	1243.56	795.91	2273.67	1921.47	749.47	1606.07	1179.7	392.25	1217.8	933.64	893.44	1343.46	1154.61	927.39	1592.73	773	515	1686.59	858	631.83	570.88	348	264	1818.63	595	470	1258.52	532.72	159.98	1216	760.25	110.65		10258	7366	2669	11863	9922	2466	5275	3573	1320	10262
		IC-32	2015.5	1282.1	825.28	1476.62	1150.04	819.35	2485.58	1869.96	737.04	1697.41	908.81	350.01	1369.47	1213.81	1053.47	1145.78	747.85	666.32	2326.63	1083	411	1615.71	1029	548.1	1130.67	454	237	1836.14	896	429	1232.44	618.02	211.44	1375	935.76	375.39		9365	7365	3905	8321	7408	2656	8570	4405	2985	7597
		IC-33	2398.6	1888.08	1161.17	1579.75	1338.84	987.56	2361.44	2112.82	1536.6	1753.11	859.6	451.95	1461.54	829.95	676.51	2001.82	1508.23	1230.77	1960.04	825	252	1827.92	1079	868.07	835.82	526	261	2044.07	926	310	1619.72	653.81	233.17	1508	819.14	170.49		11675	10733	4376	10485	9347	2782	7741	4799	2758	7807
		IC-34	2049.26	1580.74	999.06	1795.45	1057.44	684.04	1693.05	1035.43	905.41	1972.13	1060.66	494.41	1463.79	836.44	671.17	1247.93	1101.03	949.81	2198.2	1015	389	2008.51	776	586.96	1623.74	760	171	1517.68	686	312	1570.44	444.61	203.5	1181	791.98	298.64		12126	9984	2857	9359	6377	2686	5323	4811	1519	9135
		IC-35	2066.98	1808.4	799.33	1947.66	1248.45	965.41	1689.47	1144.57	741.66	2042.69	941.51	447.95	663.14	558.8	425.27	1367.11	940.01	584.73	1745.84	716	315	2005.8	1205	642.99	1710.22	571	377	1217.24	673	367	1660.86	695.94	151.86	1284	864.82	202.48		10134	9139	4452	9848	7524	887	6851	5216	1400	8865
		IC-36	1598.17	1032.66	804.68	1958.42	1447.75	901	1573.85	1030.46	565.86	1848.25	833.07	497.14	1421.78	912.49	752.72	1394.19	929.07	826.99	2420.97	1109	571	1650.58	705	490.67	1829.62	443	329	1354.58	642	449	1486.32	487.67	251.41	1264	774.56	357.41		11134	9774	2847	11886	10935	2920	8154	5040	2338	7307
		IC-37	1561.87	1073.42	742.53	1496.87	1009.25	651.27	1848.12	1562.48	986.18	2178.18	1007.44	434.39	1386.74	1183.4	991.17	1322.76	1324.45	989.46	1309.24	641	482	1604.59	726	542.22	1269.2	470	341	1460.24	819	275	1489.15	677.01	216	1656	953.26	78.04		11661	9060	2951	8126	5723	474	7508	4996	1762	11850
		IC-38	2381.95	1246.4	1018.2	1988.84	1113.04	782.95	1842.71	1752.59	704.33	1784.85	1115.74	414.81	907.88	861.98	718.48	1259.54	1061.58	789.41	1854.72	910	478	1803.1	759	633.18	1502.3	692	175	1960.01	954	489	1122.33	678.96	158.75	1278	748.76	138.07		9648	9214	2487	8668	7616	1668	8267	4768	1361	9820
		IC-39	2462.07	1335.33	883.43	1892.94	1314.76	682.24	1941.33	1839.54	552.45	1676.61	1110.56	357.12	1496.92	987.99	765.91	1499.9	1154.48	704.46	2143.89	1091	251	1393.48	758	606.35	1588.7	762	315	1436.8	674	122	1216.76	612.06	223.73	1104	848.23	217.98		7925	5266	2600	9582	8888	2743	5894	5364	1210	9723
		IC-40	1957.3	1712.72	1236.09	1991.5	1366.12	981.79	2289.1	1959.91	596.57	1517.86	1052.35	464.7	887.38	686.85	680.09	1031.7	963.58	767.71	1591.05	830	361	1876.55	752	555.9	1557.65	617	68	2084.19	913	396	1364.84	595.02	236.78	1500	689.25	156.18		11792	9229	2670	11299	10052	2743	7876	3820	2307	10329
		IC-41	1724.89	1411.39	1244.48	2068.18	1334.59	807.63	1697.06	1134.96	686.66	1437.43	1170.8	374.56	1099.53	997.64	876.57	1061.46	795.13	626.54	2272.7	1145	342	1805.85	1160	507.91	1382.19	404	366	1675.94	548	205	1657.39	541.54	172.57	1570	922.1	221.34		10614	8300	4247	6881	6208	1060	5280	4603	1570	10841
		IC-42	2461.68	1553.05	869.28	2010.45	1195.25	996.4	1992.52	1848.28	725.57	2118.78	1054.64	478.56	835.94	751.55	518.88	1800.01	1481	1251.72	2111.09	1120	286	1438.12	1026	632.08	1438.73	665	361	2089.47	455	439	1619.26	492.08	191.36	1169	832.65	179.17		7014	6148	2640	9000	8331	2903	5242	4896	1327	7224
		IC-43	2403.64	1488.75	1169.27	1675.51	1173.22	753.44	1327.88	1214.37	926.35	1825.99	1151.08	345.94	672.59	626.36	527.84	1486.58	1139.15	886.08	1732.08	838	403	2096.71	750	474.81	787.32	479	168	1747.59	798	129	1684.81	791.02	186.54	1080	808.55	275.31		8957	8267	2960	10177	9697	621	9087	7574	2426	8718
		IC-44	1616.19	1234.81	859.15	1538.04	977.76	583.84	1986.19	1857.08	972.27	1533.79	1175.04	447.45	947.03	661.38	536.72	1351.72	893.5	754.23	2267.85	1032	573	2165.45	1064	636.73	665.96	455	97	2036.96	700	478	1335.93	760.06	200.53	1424	991.68	186.03		11893	10815	3526	9076	8727	1154	6376	5251	2789	10669
		IC-45	2495.59	1663.17	649.88	1589.68	1237.91	678.21	1713.8	1045.95	585.55	1874.61	1144.41	448.37	642.96	502.94	460.78	968.46	808.5	638.94	1791.99	743	285	2065.41	792	517.25	1722.63	424	280	1156.41	649	136	1528.22	460.83	150.23	1015	608.13	353.41		7693	6692	3713	6984	5682	1032	5882	5466	2272	6454
		IC-46	1605.89	1359.83	1026.13	1755.93	1258.66	842.04	1733.16	1250.53	600.8	2120.62	780.16	483.27	852.53	531.87	470.62	1166.18	930.12	624.28	1900.65	815	284	1964.08	1027	546.52	1892.42	539	337	1972.9	920	290	1329.38	576.53	168.42	926	576.58	168.54		7547	6868	3531	10913	9384	1945	7532	6305	2218	9320
		IC-47	1501.31	1198.21	850.69	1821.2	1108.06	769.11	1303.6	1024.23	650.69	1483.84	791.57	332.93	933.85	722.32	439.7	1688.35	1257.55	1098.78	2245.32	1071	367	1592.29	1218	686.05	1317.26	570	390	1803.05	806	166	1377.04	649.07	167.61	1505	939.08	117.76		8895	7743	4316	8797	6273	1135	8670	6783	2316	7965
		IC-48	1912.36	1311.3	768.84	1850.2	1001.13	659.82	1727.01	1022.63	539.82	1639.68	1192.21	443.89	1263.34	1020.26	700.97	1018.18	921.42	786.9	1518.35	688	367	2180.24	1439.59	500.33	1896.06	491	306	1842.97	943	374	1449.48	575.37	296.8	1278	836.5	216.27		7147	6730	3075	11781	10508	1449	7917	6665	1482	8382
		IC-49	2056.06	1958.87	1204.01	2030.51	1313.96	805.72	2291.52	2037.82	1403.06	1645.29	1179.69	455.12	982.2	871.24	739.33	1958.36	1756.17	1424.87	2444.74	1265	297	1328.26	909.34	460.24	1374.82	675	312	1468.03	569	285	1217.99	714.1	233.34	1084	973.34	206.45		9886	9159	3954	13324	10692	2497	8085	6964	2496	8806
		IC-50	1881.05	1620.13	625.8	2022.26	1047.77	752.45	1417.26	1065.35	623.47	1956.6	1069.2	466.45	1235.11	1031.85	788.04	1403.25	1099.96	784.63	1770.26	773	195	1469.52	1098.29	602.77	1310.85	449	196	1874.65	776	115	1533	566.27	257.09	1648	957.32	318.33		11806	9448	3010	12936	11047	2665	9956	9033	3038	8359
		104	1434.36	770.49	309.59	937.63	712.71	590.43	547.83	468.46	308.53	369.81	353.69	198.05	711.55	628.2	349.65	538.92	480.9	212.26	1746.1	1008.65	649.62	1654.75	1118.29	812.53	585.3	274.61	137	770.46	313.46	157.45	851.3	528.23	203.91	735.14	683.54	224.24		7148	3872	3541	4544	3247	983	3515	2557	940	4104
		136	1102.4	544.33	319	968.95	781.95	686.86	616.64	454.57	320.31	553.45	237.78	188.77	834.54	427.13	333.74	975.45	809.19	204.08	2007.68	1224.81	448.4	1467.32	1264.76	854.07	667.51	115.49	56	795.29	361.42	148.2	844.96	699.1	236.32	979.09	842.26	67.54		7546	4008	3420	6417	2442	1014	3881	2910	685	4452
		219	1400.4	722.71	426.17	1059.17	671.28	467.81	486.5	431.54	236.36	457.08	264.3	180.76	749.99	439.17	299.88	844.89	412.34	167.71	2083.83	1085.8	433.62	1359.87	1040.02	699.02	720.67	257.83	178	593.03	282.2	172.24	1135.01	954.5	453.08	561.84	383.75	107.83		6215	3885	3457	4812	2397	1256	4280	2861	731	4053
		314	1176.03	532.99	145.23	1147.87	791.57	578.74	936.72	501.19	231.21	392.47	87.02	294.47	723.32	424.3	270.29	559.24	414.31	113.24	2023.47	1180.28	681.07	1180.03	930.82	473.43	669.16	218.81	198	735.39	258.5	146.33	985.59	884.8	390.05	942.74	466.32	137.67		7439	4724	3861	3927	3315	965	4110	2154	932	4233
		315	1124.14	743.63	269.09	1137.89	780.11	463.16	590.52	438.16	316.36	692.14	371.4	201.03	652.59	514.26	364.31	968.27	752.02	137.76	1654.56	1029.74	516.31	1635.96	1367.66	766.01	557.22	202.61	90	231.43	161.13	118.86	806.21	489.03	151.97	684.11	609.74	130.05		5621	4045	3220	5135	2443	1094	4426	2376	702	3405
		440	1309.87	849.7	180.85	1068.43	708.51	868.74	555.24	434.74	287.22	653.16	487.12	269.5	957.86	694.94	222.69	921.17	627.55	59.93	2275.81	1716.94	801.22	1535.88	1266.49	694.93	560.55	97.92	85	384.77	166.61	107.01	685.99	602.67	132	1088.62	626.79	166.79		6622	3788	3681	4268	2372	1469	4270	2617	817	4898
		473	1054.87	441.76	481.02	1065.49	857.85	858.22	669.9	633.09	332.19	446.25	185.72	201.97	881.85	650.95	296.35	481.04	335.56	286.11	1833.57	1200.56	709.32	1233.64	931.21	685.54	723.64	459.77	179	750.62	294.47	147.38	660.76	522.13	258.91	997.16	559.49	174.43		6753	4352	3596	4930	2716	1266	4772	2428	639	3393
		773	1497.77	688.66	341.58	940.93	673.92	842.19	865.37	571.42	276.5	654.66	214.36	290	659.21	640.64	324.39	403.65	385.26	247.38	1897.88	1181.78	510.01	1509.23	1273.87	820.79	550.41	300.31	175	483.55	396.36	144.27	601.89	551.48	383.95	833.75	532.2	109.6		5760	3706	2630	5613	3427	974	4027	2569	704	3900
		1315	1273.74	634.44	493.8	1107.56	777.47	634.54	835.33	565.07	326.1	600.73	116.93	215.67	672.91	641.79	276.01	623.8	609.86	252.99	1571.84	1115.43	738.95	1669.75	1274.51	580.53	679.64	473.67	183	493.3	171.4	84.06	805.47	542.35	371.63	791.11	529.18	250.44		6235	4292	4084	6376	3270	1396	3787	2329	748	4438
		1528	1413.81	731.18	283.53	869.3	668.31	603.29	923.32	660.78	348.58	622.85	423.5	264.97	713.19	487.06	268.84	900.18	514.61	276.91	1556.52	1154.3	540.41	1478.36	1139.94	855.67	702.43	278.25	182	284.33	109.94	88.82	695.79	579.48	310.78	1043.26	976.16	110.77		5743	4062	2985	4465	3126	1009	4991	2305	980	4058
		1635	1442.81	636.33	394.13	1132.73	916.2	889.43	872.38	653.59	265.16	475.18	150.29	279.26	967.8	690.3	294.14	844.31	636.85	252.01	1982.44	1410.67	572.68	1271.15	935.32	673.46	659.98	272.92	159	764.59	274.65	149.27	921.49	700.37	324.43	822.54	367.42	218.9		7332	3890	2932	5277	2418	997	4825	2188	996	3931
		1987	1418.95	793.55	462.72	964.54	795.14	646.09	482.23	370.85	256.52	418.73	273.57	195.83	876.56	453.05	222.78	801.26	460.2	295.08	1916.59	1434.96	588.33	1149.37	965.75	606.99	871.42	136.93	100	515.55	271.38	130.42	565.83	483.56	352.82	637.39	415.57	157.45		6345	4917	4196	4443	3325	931	4019	2200	911	4833
		2086	995.92	491.07	368.59	1133.47	778.29	532.93	546.74	523.83	241.06	554.72	473.9	294.66	972.62	666.85	278.97	840.36	743.84	151.85	1522.91	1129.01	739.43	1613.03	1395.21	574.77	769.1	110.04	84	516.37	203.29	195.35	1000.36	787.27	437.09	822	807.67	100.65		6490	4345	4254	6466	2284	1197	4829	2236	634	3600
		2252	1206.68	629.79	226.47	1145.2	761.34	872.48	537.64	436.32	243.42	535.29	210.2	291.51	618.47	659.21	125.65	522.98	435.76	225.64	1983.25	1651.61	658.48	1458.66	1271.9	844.36	840.2	178.07	142	633.1	139.53	102.57	595.25	428.52	256.91	870.13	568.95	155.41		6872	4312	4092	6162	2403	1222	3693	2318	907	5334
		2274	1221.98	823.56	199.4	801.53	746.37	767.92	720.26	656.32	261.22	383.94	293.02	247.49	871.13	571.62	157.33	860.42	644.05	253.35	1830.49	1419.04	536.28	1363.13	1012.44	569.77	850.18	300.86	153	489.31	263.63	82.19	1157.24	870.88	363.28	767.26	372.66	284.87		6939	4169	3645	4795	2311	1488	3840	2187	682	4247
		2301	1380.79	534.21	141.66	1114.87	700.03	821.08	877.12	742.8	288.71	546.36	293.34	274.35	798.64	606.31	235.41	431.88	338.31	70.69	1861.81	1103.12	639.71	1501.08	1372.47	463.2	695.49	367.58	189	252.37	219.91	138.97	1120.47	961.26	470.26	615.08	360.62	130.98		5603	3920	3175	5606	2733	1433	4063	2323	770	5352
		2308	1070.63	812.62	377.89	1081.5	891.1	755.51	480.02	410.5	301.06	534.05	312.55	282.44	718.13	495.47	215.43	446.78	393.26	215.09	1971.11	1528.28	792.72	1480.53	992.09	613.62	705.63	462.42	177	692.61	266.97	151.38	638.12	518.41	303.34	1054.99	801.3	258.18		6753	3752	3351	6219	2990	917	4508	2865	884	4036
		2371	1115	608.07	495.18	826.5	664	811.35	531.42	466.77	324.75	542.77	473.28	178.51	940.11	458.77	235.97	545.55	459.38	141.59	1482.72	1082.94	578.97	1113.33	892.46	595.65	893.37	266.6	164	397.11	243.19	108.83	828.29	597.16	284.82	643.03	499.49	131.93		7322	4388	3652	5944	2282	1319	4843	2477	711	3476
		2372	1322.73	838.69	499.89	812.2	862.51	766.4	521.98	448.38	258.44	539.28	341.11	249.49	720.05	488.8	348.94	828	610.66	212.85	1446.26	1016.62	555.67	1119.29	957.27	687.79	505.74	175.49	104	358.32	221.43	146.23	941.16	654.58	436.54	1020.28	701.86	103.51		7754	3659	3366	4502	3272	1433	4711	2874	898	5422
		2379	1252.6	682.57	330.65	985.19	859.1	781.91	893.98	649.98	302.49	350.23	326.17	184.68	821.57	537.66	329.14	739.23	502.59	75.73	2042.33	1661.43	509.54	1215.42	919.51	798.86	701.17	174.5	117	264.19	182.54	156	1012.47	870.12	430.23	942.92	878.2	181.75		5647	3960	3552	4248	2305	1122	4994	2808	970	4882
		2392	1464.36	443.42	238.7	914.77	951.46	613.81	676.04	600.69	259.42	641.61	264.31	205.34	858.45	520.77	122.74	613.54	526.05	272.85	1840.55	1483.66	795.34	1135.07	940.44	716.82	607.4	315.38	171	564.05	138.7	102.94	785.8	469.28	415.09	976.75	423.79	182.96		7049	3586	2753	6100	3207	1417	4442	2511	858	3835
		2412	1374.64	584.77	422.85	888.56	667.46	555.79	491.41	413.05	326.81	533.1	351.97	220.16	991.7	479.64	302.78	432.05	348.26	147.08	1961.26	1458.37	732.19	1207.43	1026.02	799.99	540.95	365.1	103	411.95	197.58	105.82	765.23	457.86	323.48	588.03	452.76	269.65		6550	3999	3689	4943	2864	1352	4638	2958	603	4183
		2459	1111.73	896.49	266.9	846.71	969.17	524.37	907.46	588.76	283.39	347.44	164.66	214.53	801.24	652.21	152.4	880.91	721.68	96.42	1681.67	1481.34	780.62	1664.81	1251.96	643	785.66	275.66	102	742.08	311.28	182.95	1033.26	886.11	427.25	628.94	588.53	140.43		5846	3810	3184	6491	2750	1422	4310	2579	800	3564
		2529	1318.59	587.11	372.33	934.01	792.43	686.77	922.84	737.52	267.81	244.72	138.76	277.35	789.76	500.09	290.2	893.64	676.41	167.5	1773.74	1250.46	526.09	1696.7	1104.16	770.54	791.95	393.28	158	484.87	140.81	107.71	675.81	590.61	428.16	1009.19	909.77	146.35		6977	4307	3944	6034	3342	1242	4112	2396	666	4272
		2535	1377.05	844.59	187.47	1114.49	753.83	774.16	555.78	517.17	280.93	628.56	261.92	287.18	804.08	677.14	321.44	841.52	762.8	47.21	1712.21	1373.47	774.61	1447.29	1030.53	601.46	617.79	364.97	124	617.1	380.69	189.3	642.99	497.57	466.83	628.25	599.92	100.11		7952	4203	3619	4401	2736	1420	3770	2479	615	4327
		2539	1370.87	417.63	432.65	1076.57	776.96	840.84	535.53	440.7	264.61	508.83	263.51	260.75	619.29	573.19	236.5	745.7	368.03	109.38	1882.97	1431.64	572.62	1546.85	1150.51	791.58	880.11	409.82	80	584.49	175.61	151.6	1102.2	884.95	493.52	609.22	528.15	197.67		7897	4346	2627	6039	2404	1480	4705	2924	611	4174
		2607	1398.38	763.92	272.96	916.6	843.31	782.83	499.05	377.13	253.46	528.74	477.97	170	644.79	558.99	257.89	812.99	735.28	283.74	1434.83	918.38	547.85	1427.03	1030.4	798.1	618.9	204.5	195	411.07	125.92	95.42	828.76	566.31	366.98	671.66	488.05	282.07		5617	4034	3240	5387	2806	1319	4077	2560	673	4005
		2634	1368.47	829.22	226.11	964.81	847.74	466.31	724.01	532.3	240.96	524.37	349.31	281.74	681.77	485.07	277.93	777.44	720.44	133.87	1871.96	1361.3	576.12	1328.27	965.91	471.8	641.31	323.19	171	326.25	193.96	154.97	817.22	503.86	372.43	915.1	665.85	84.35		7409	4381	3732	4091	2204	1201	3717	2695	684	5343
		2635	1001.68	448.94	237.07	785.13	692.9	757.29	486.79	399.86	232.68	273.38	238.39	224.58	730.38	447.83	138.09	610.66	485.18	180.07	1424.6	833.53	654.57	1640.29	1016.56	743.06	793.02	365.4	184	799.88	332.5	111.79	909.39	705.26	428.86	851.63	787.61	187.1		7900	3707	3018	4311	2961	1051	3978	2619	601	4547
		2659	1224.04	640.21	261.8	947.19	652.27	694.26	681.88	535.34	331.84	590.33	348.15	199.11	840.14	624.88	316.54	983.59	830.24	273.66	1909.86	1222.81	787.78	1136.59	993.24	644.46	870.91	77.81	64	441.77	165.74	113.77	1143.98	856.4	416.22	708.8	535.48	251.22		5680	4528	3996	5176	2521	1419	4934	2968	887	4771
		2667	1003.27	817.74	407.32	907.58	904.41	537.42	931.46	543.34	249.28	621.3	470.94	190.86	855.01	546.61	348.87	437.7	316.19	67.25	1427.43	984.91	665.52	1381.52	1195.01	692.94	488.39	251.62	165	258.2	112.15	80.87	646.49	576.26	459.01	984.79	383.61	83.3		5950	4593	4016	4726	3177	1072	4923	2611	853	4659
		2713	1471.19	878.23	466.01	1032.22	817.23	814.38	920.94	504.58	235.57	325.96	229.01	287.89	798.79	679.56	233.05	559.91	422.01	67.48	1487.17	840.96	458.82	1262.7	906.27	662.42	873.9	327.93	198	440.45	188.34	113.29	769.97	529.03	286.5	586.72	473	83.89		6248	4749	3897	5961	2177	1034	4518	2313	665	4832
		2724	1340.6	450.53	340.01	790.02	859.1	822.73	700.76	585.25	341.71	303.21	298.41	204.7	831.11	529.09	368.5	749.35	651	167.63	1253.53	927.37	611.46	1426.61	1022.74	591.84	638.47	432.19	142	694.68	324.78	174.67	721.04	682.21	452.92	812.26	656.75	138.26		7601	4954	4281	4855	2582	1307	4722	2794	832	3745
		2732	1482.86	561.93	496.84	1159.45	696.24	744.2	690.72	628.9	95.98	381.5	296.76	261.96	729.38	440.84	220.52	869.36	655.98	232.59	1650.4	834.81	546.7	1115.14	983.34	680.31	550.58	282.08	162	348.68	191.66	145.59	842.85	662.75	424.03	750.95	623.63	115.35		6371	4485	3828	5540	2139	1280	4489	2737	845	5357
		2758	1481.63	456.74	164.39	803.45	806.44	799.67	779.41	737.3	316.42	520.14	112.4	234.6	958.41	544.98	255.85	732.11	658.59	56.19	1331.02	907.07	648.76	1172.97	972.24	738.07	712.86	99.11	79	491.02	164.75	119.59	850.72	741.02	456.73	1022.83	862.82	279.41		6477	4245	4115	4287	3281	1254	4741	2320	606	3771
		2762	1208.57	763.78	392.75	833.21	674.35	880.31	653.56	538.69	327.31	177.79	206.23	279.18	859.43	668.03	136.79	562.85	401.64	216.4	1473.13	1275.33	483.71	1223.74	845.75	654.92	684.6	375.33	187	456.44	137.54	45.68	792.26	655.38	433.32	989.43	518.82	138.91		5696	4735	3639	5352	2586	1171	4644	2601	896	4188
		2767	1026.97	465.88	168.56	1062.5	740.41	793.15	707.97	510.75	307.45	502.86	210.79	281.8	685.93	668.66	169.69	559.53	488.71	245.18	1668.55	1278.22	588.93	1604.5	1388.51	610.94	536.9	230.52	159	717.77	301.34	48.99	960.47	739.88	392.37	714.76	581.05	240.11		7225	4674	4410	4009	3038	1328	3770	2643	842	5426
		2773	1410.07	478.31	223.13	829.67	870.07	615.45	774.35	609.93	290.97	680.03	439.12	294.74	881.58	596.17	218.88	874.39	786.93	164.3	1838.85	1325.74	552.47	1458.78	1121.16	726.91	833.06	401.62	151	790.11	156	126.86	695.75	538.32	425.55	625.68	456.73	167.94		5732	3549	3027	4036	3089	1006	4983	2794	895	4451
		80	1112.85	565.43	317.62	909.23	754.55	618.01	189.59	149.66	221.55	176.45	193.9	68.35	950.06	522.31	163.61	263.21	222.74	179.83	1144	951	266	1098	749	478	273	181	128	366	168	124	777	484	193	963	562	239		3362	2251	1393	1428	930	163	712	607	309	584
		137	1439.54	440.82	342.34	958.34	724.78	722	101.62	214.87	83.69	143.91	67.63	30.39	804.8	298.05	326.11	502.27	191.82	238.9	956	873	346	1025	716	471	488	254	129	471	219	169	609	387	103	933	373	244		1830	910	246	1974	991	515	911	777	215	771
		230	1364.85	559.47	252.43	932.5	898.94	733.89	181.16	198.61	93.62	229.51	138.55	122.95	812.72	351.04	277.11	366.22	222.38	171.61	868	788	335	1128	752	471	457	260	105	320	270	140	775	648	122	532	228	154		2109	1312	419	2419	1339	146	936	667	327	660
		335	1067.03	666.16	382.14	873.28	703.35	558.79	64.11	140.78	128.67	252.69	147.11	53.42	654.82	572.31	216.86	292.92	276.08	203.89	884	733	131	1466	927	371	490	164	110	267	227	195	943	491	166	739	358	169		3486	2640	1891	1274	575	378	608	546	278	429
		342	1308.47	794.4	378.28	855.99	680.08	515.49	76.35	157.58	110.27	278.05	174.23	81.82	458.62	310.4	130.43	276.81	122.24	112.03	929	537	179	1372	1073	271	299	204	69	362	226	144	681	567	159	667	494	214		3400	2835	1796	2412	1297	132	701	446	343	624
		462	975.85	873	377.85	921.95	742.94	672.08	233.5	103.71	85.4	102.71	169.78	102.05	556.72	334.63	329.19	449.53	397.43	183.76	1232	861	382	798	619	424	378	168	112	473	228	122	680	476	109	669	356	136		2164	1836	372	2247	1117	494	874	581	348	742
		461	1083.9	674.41	434.65	1126.58	698.17	475.44	196.68	87.59	239.41	72.06	148.17	40.62	973.6	308.69	189.5	211.35	144.54	90.65	1162	708	182	1044	970	455	361	244	149	466	275	183	715	445	125	840	321	130		2058	1292	505	1757	861	251	565	392	296	586
		769	1054.96	516.11	286.57	1134.56	984.33	543.16	72.53	135.39	80.99	239.31	47.39	133.47	865.79	536.76	211.4	473.35	315.84	95.39	856	768	240	1227	1020	481	379	155	122	361	249	180	751	428	169	938	553	149		2113	1922	922	1377	807	677	587	468	268	647
		1320	1177.73	867.51	463.16	1098.34	870.76	656.09	80.4	163.98	93.05	173.22	31.88	65.11	934.39	499.05	207.34	196.45	195.14	138.08	837	568	173	1321	880	247	423	172	76	380	170	123	637	650	141	851	302	249		2631	2362	1301	2138	1325	608	533	391	335	570
		1530	1173.95	493.52	316.14	832.24	636.8	479.05	157.48	123.15	144.07	192.37	160.92	75.31	874.58	482.48	201.56	495.82	168.19	147.29	1199	791	310	1249	964	525	414	233	79	479	256	179	1042	391	190	894	455	215		3330	2872	1436	2306	1395	793	772	450	272	623
		1632	1190.67	518.6	153.35	1134.17	996.55	572.94	90.23	143.67	154.03	128.35	102.52	49.57	606.18	537.39	138.18	476.01	299.11	196.74	1317	871	255	999	667	369	478	209	99	362	161	102	995	475	151	868	464	250		2735	1585	336	1540	767	670	936	647	354	760
		1993	1196.79	542.99	166.6	1073.41	960.66	720.55	93.48	144.08	115.12	67.12	176.79	68.62	441.47	323.67	196.59	217.33	139.39	147.61	815	561	125	920	678	555	309	219	87	314	188	116	989	691	103	711	326	164		2857	1957	479	1499	752	519	673	429	332	479
		2060	1016.71	538.49	378.36	989.69	736.66	534.35	188.41	248.93	188.41	106.73	45.78	112.22	444.53	238.23	123.49	448.38	223.13	233.01	1250	681	139	1223	906	319	274	224	71	498	159	142	658	387	146	767	442	153		2693	1568	927	1714	755	347	937	605	202	431
		2253	1244.47	508.04	244.63	1191.72	815.47	674.84	128.14	141.91	197.04	278.65	136.07	37.81	955.69	276.3	176.21	506.59	233.57	123	1012	540	194	1414	1007	231	364	276	103	340	191	153	815	689	198	842	538	170		2592	2202	1294	1758	704	260	769	387	216	422
		2254	1157.8	771.02	260.76	821.13	692.62	405.37	94.44	147.18	169.54	71.53	174.91	61.51	551.06	410.68	340.95	252.69	140.12	73.13	1238	772	246	1215	1065	530	462	249	150	434	198	178	824	594	116	994	477	194		1903	1328	245	1888	1274	250	980	737	213	410
		2310	1156.31	636.3	356.31	999.57	925.96	481.87	94.95	116.92	184.62	205.63	180.64	131.76	965.63	620.06	283.59	472.44	243.88	88.38	1267	887	122	1055	637	488	370	233	173	362	295	176	591	544	181	749	560	170		2011	1400	638	1567	1271	625	884	678	355	703
		2302	979.21	619.43	489.72	1063.03	786.11	580.65	71.06	200.25	115.38	170.85	151.79	97.51	620.88	310.3	278.54	366.38	195.1	175.31	1328	874	372	1101	759	248	437	177	159	257	185	129	614	561	164	833	598	129		2574	1794	1263	1512	805	772	707	540	311	642
		2389	1176.02	605.07	355.84	930.11	689.89	482.41	69.19	224.85	169.49	251.18	74.47	25.98	844.38	460.37	282.1	267.52	209.16	176.42	704	481	270	1223	956	496	283	176	143	343	160	146	1098	558	156	990	596	213		1929	1079	624	1706	1188	323	857	414	280	477
		2373	1187.71	896.03	475.39	864.63	690.23	567.41	128.38	68.08	83.68	125.66	129.19	50.26	481.27	224.35	127.71	428.15	362.98	112.61	1316	853	158	1333	1070	367	478	252	134	490	299	150	574	437	144	872	589	152		3156	2492	1273	1825	1194	235	810	431	384	706
		2369	1255.96	778.34	390.74	938.44	827.97	697.5	212.87	242.45	227.71	220.45	79.52	103.59	507.6	327.99	143.34	350.83	203.88	242.25	1287	797	124	1100	810	220	369	185	115	448	243	172	699	620	177	898	454	193		1853	1033	305	2177	1369	299	724	436	329	672
		2404	1287.2	422.75	317.35	954.94	740.73	566	247.56	152.71	141.49	252.48	128	59.36	909.86	326.5	306.8	346.53	169.27	230.09	994	775	177	853	626	353	265	152	118	385	210	122	1063	599	159	529	332	230		2265	1587	996	1509	860	482	810	358	251	735
		2425	1425.98	886.14	239.32	1018.66	719.46	612.06	141.9	86.24	158.18	120.42	47.92	43.79	566.26	267.38	131.41	310.41	386.62	237	857	796	207	773	621	295	254	155	111	257	159	119	718	531	117	519	330	139		3492	2724	1677	2246	1366	474	816	519	230	508
		2463	1459.23	809.21	412.57	1128.66	855.59	730.55	134.03	112.62	131.8	278.67	170.31	53.59	859.16	495.86	323.75	425.09	219.24	210.59	952	726	160	823	616	283	266	214	160	380	210	194	676	543	114	626	433	138		3461	2844	1387	2335	1501	767	537	371	373	567
		2530	1062.06	818.8	373.61	1045.25	799.25	764.2	210.15	211.21	217.08	291.54	31.8	42.72	839.94	385.14	146.16	476.29	368.49	152.73	844	492	182	1458	1123	434	346	199	79	251	188	127	864	355	123	535	258	153		2861	2307	1732	1841	973	377	689	411	323	623
		2532	1200.91	790.19	209.9	1084.6	864.69	481.49	103.47	147.56	209.24	210.24	99.08	141.69	692.98	375.67	143.65	289.4	250.59	224.32	862	796	144	1313	928	412	466	245	148	443	263	135	711	418	136	993	506	172		3260	2854	1407	1589	969	189	860	581	249	626
		2557	1215.83	605.92	298.38	1171.23	887.1	540.65	207.72	114.27	72.23	282.83	112.07	140.84	619.88	505.07	152.39	525.1	191.68	102.63	1103	588	332	1376	1064	301	364	221	114	270	216	171	928	657	199	935	433	154		1801	1433	738	1424	904	152	737	537	205	576
		2617	1277.18	738.39	383.15	817.9	694.17	477.13	119.63	94.95	172.28	173.28	162.67	145.91	584.57	282.6	220.93	283.38	233.24	243.32	1322	567	225	1129	834	417	491	270	147	498	274	109	1039	517	192	903	357	126		3460	3057	2140	2426	1451	416	756	431	290	593
		2636	1183.53	896.17	398.96	1171.87	938.95	514.76	117.97	216.21	91.42	199.1	43.87	100.91	789.2	514.82	145.26	210.34	133.49	143.62	1313	702	238	1354	1041	450	450	232	73	486	297	94	617	450	196	788	432	185		1967	1267	961	2158	1351	278	646	616	361	690
		2637	1362.14	479.84	496.29	875.61	714.3	509.42	150.54	111.26	238.76	82.13	145.16	136.4	356.71	121.45	87.84	336.05	393.19	201.03	1270	892	190	964	711	498	490	232	177	307	260	173	709	433	163	649	309	150		2206	1556	773	1585	758	247	600	388	319	577
		2666	1280.32	430.46	312	851.74	807.82	701.07	142.89	153.91	237.26	107.99	46.59	25.23	386.53	286.63	107.13	405.92	146.96	220.09	1141	879	195	1398	1056	352	273	195	115	270	191	110	859	537	115	696	306	148		2726	2498	1907	1718	1050	645	541	407	381	470
		2740	1447.52	680.04	346.23	878.28	762.15	496.62	97.35	217.9	198.34	155.27	84.32	38.71	732.88	358.85	196.22	270.91	189.14	130.8	817	616	388	1376	1061	270	476	247	88	257	211	123	1000	679	182	812	560	173		2365	1487	1317	2205	1593	375	505	433	325	472
		2741	1196.01	737.14	198.46	1069.87	983.52	856.18	189.46	173.92	92.33	282.42	188.06	134.97	602.66	299.9	71.17	361.11	264.9	247.79	1073	850	324	1047	843	435	388	203	127	466	238	147	723	446	122	789	400	215		2627	1988	1008	2443	1218	328	802	622	382	536
		2731	1177.68	667.86	425.11	1179.71	876.44	496.78	98.4	238.13	231.78	141.23	81.94	108.03	957.84	228.4	140.1	199.95	179.68	188.37	706	476	145	1251	793	376	387	159	61	310	242	124	938	453	145	522	274	186		2350	1667	513	1379	800	273	518	465	270	513
		2742	1110.51	733.59	188.21	1028.64	707.43	668.54	115.81	106.98	109.31	196.26	45.91	66.67	869.93	302.35	96.81	243.79	347.96	205.67	850	805	322	1026	775	530	268	195	117	462	257	149	710	662	142	950	325	212		2404	1824	1055	2263	1377	642	653	467	236	534
		2759	1309.52	408.41	167.14	1074.4	844.08	651.65	188.95	66.36	130.75	190.2	132.78	72.36	731.98	592.58	68.41	378.93	316.44	115.44	955	780	176	952	627	414	476	166	100	354	264	77	1045	376	192	648	301	238		2936	2562	1501	1443	950	501	924	542	237	461
		2763	1341.99	558.94	346.49	1058.34	968.49	874.52	96.56	74.73	137.64	241.19	127.08	70.59	633.91	382.73	95.81	474.09	165.18	223.56	1065	653	142	956	712	222	483	261	66	436	234	92	762	602	142	908	321	186		1873	1192	570	2023	1547	273	570	372	233	686
		2749	1085.9	459.37	355.14	1041.85	945.79	593.57	176.82	155.29	211.94	110.55	196.39	38.28	649.18	489.55	140.38	414.49	248.52	126.36	1171	571	130	1313	883	443	333	226	141	478	293	154	832	503	121	841	541	183		2471	2018	1643	1464	1038	126	929	788	316	727
		2777	1085.83	481.45	443.92	961.28	761.38	743.36	226.36	102	79.96	92.76	199.69	43.02	790.54	335.69	86.48	356.78	301.97	144.44	1362	661	247	1174	975	367	457	170	122	483	191	188	1032	608	130	923	546	199		3375	2990	1957	1818	1295	747	808	629	339	615
[truncated: 62 more columns]

[truncated: 5 more sheets: Supplemental Figure 7, Supplemental Figure 8, Supplemental Figure 9, Supplemental Figure 10, Supplemental Figure 11]
